# Supplementary material for: Genome-Wide Profiling of p63 DNA–Binding Sites Identifies an Element that Regulates Gene Expression during Limb Development in the 7q21 SHFM1 Locus
Source: PLoS Genet. 2010 Aug 19;6(8):e1001065. doi: 10.1371/journal.pgen.1001065 (PMC2924305; doi:10.1371/journal.pgen.1001065)
Supplement: Table S2 — Motif analysis with a de novo motif prediction pipeline. (0.02 MB XLS) [file pgen.1001065.s010.xls]

## Sheet: all BS
Consensus	Motif	Motif family	P value	Enrichment	ROC AUC	max f-measure
nrCAwGynnnrrCwTGynn	MotifSampler	p63	0	100.43	0.98	0.92
rGrCAwGyyCnrrCATG	MDmodule	p63	0	116.32	0.97	0.91
nrCAwGynnnnrCwTGy	MotifSampler	p63	0	72.55	0.97	0.92
CAwGynnnnrCwTGy	MotifSampler	p63	0	33.49	0.97	0.9
rCAwGyynnrrCwTG	MDmodule	p63	0	43.42	0.94	0.86
rCAwGTynrGrCA	MDmodule	p63	0	23.38	0.93	0.85
TGyynnrrCwTGy	MotifSampler	p63	0	4.12	0.93	0.87
CAwGyCynrrC	MDmodule	p63	0	8.63	0.86	0.8
GACATGTC	Weeder	p63	0	5.21	0.81	0.77
GGCATGTT	Weeder	p63	0	4.5	0.81	0.76
rGrCATGyy	MDmodule	p63	0	5.07	0.8	0.75
GACATGCC	Weeder	p63	0	4.33	0.8	0.76
GCACAGrCATGyn	MDmodule	p63	0	9.65	0.79	0.75
AGACATGC	Weeder	p63	0	3.05	0.78	0.75
yAGGCATGTC	Weeder	p63	0	6.33	0.78	0.74
CCAGACAwGyC	MDmodule	p63	0	4.67	0.77	0.74
ACATGCm	MDmodule	p63	0	2.65	0.76	0.73
ACATGCCT	Weeder	p63	0	2.93	0.76	0.73
GACATGTCTG	Weeder	p63	0	6.82	0.74	0.71
CAnACnTGy	MDmodule	p63	0	2.85	0.72	0.71
ACATGCmCA	MDmodule	p63	0	3.13	0.7	0.7
CmTGCC	Weeder	p63	0	1.67	0.69	0.7
rrCATG	Weeder	p63	0	1.8	0.69	0.69
ACAkGyCTswr	MDmodule	p63	0	2.28	0.68	0.7
CwGGnCnkGsC	MDmodule	p63	1.36e-282	2.56	0.67	0.7
ACAnGTynm	MDmodule	p63	0	2.67	0.67	0.68
ACATGy	Weeder	p63	0	3.03	0.67	0.68
ACATG	MDmodule	p63	0	1.61	0.66	0.7
CAyrCACACrC	MDmodule	CA-repeat	1.72e-88	2.05	0.65	0.68
GGGCnGGsCnGGG	MDmodule	p63	3.47e-51	1.98	0.64	nan
GCCCnGsCC	MDmodule	p63	1.11e-93	1.56	0.61	0.69
nTGACTCAnnnCT	MDmodule	Fos/AP1	1.41e-58	1.64	0.6	0.67
TGAnTCA	MDmodule	Fos/AP1	0	2.02	0.6	0.67
CACACACACACACACAC	MDmodule	CA-repeat	1.1e-07	1.57	0.59	0.67
CACACACACACACACACAC	MDmodule	CA-repeat	2.58e-08	1.65	0.59	0.67
CATGTT	Weeder	p63	8.74e-261	1.91	0.59	0.67
CACACACACACAC	MDmodule	CA-repeat	6.14e-17	1.74	0.58	0.67
CACnCACns	MDmodule	CA-repeat	6.06e-119	1.56	0.58	0.68
CACACACACACACAC	MDmodule	CA-repeat	4.36e-11	1.65	0.58	0.67

## Sheet: motif-less BS
Consensus	Motif	Motif family	P value	Enrichment	ROC AUC	max f-measure
TGTnnrGACwTGy	box_1_1_nGTynrGACwnGn	p63	1.984e-166	5.62	0.82	0.76
nTGAsTCAs	Motif.9.1	Fos/AP1	8.569e-135	6.2	0.71	0.67
TGAsTCA	Motif.7.1	Fos/AP1	6.818e-129	4.7	0.7	0.67
nnnnTGAsTCAnn	box_1_3_nnnnTGAsTCAnn	Fos/AP1	1.269e-127	4.55	0.72	nan
mTGAGTCAyC	Weeder_3	Fos/AP1	1.772e-113	7.94	0.72	0.68
nTGAsTCAn	box_1_2_nTGAsTCAn	Fos/AP1	1.779e-112	3.76	0.7	0.67
TGAGTCAT	Weeder_2	Fos/AP1	1.489e-111	4.26	0.72	0.68
nTGAsTCA	Weeder_7	Fos/AP1	3.755e-101	3.5	0.72	0.67
TGACTCAy	Weeder_5	Fos/AP1	1.575e-99	4.4	0.7	0.67
nnnTGAsTCAn	box_1_1_rnnTGAsTCAn	Fos/AP1	5.562e-97	3.13	0.72	0.67
TGAsTCAn	Weeder_8	Fos/AP1	6.86e-92	3.96	0.7	0.67
TGAsTCA	box_1_1_TGAsTCA	Fos/AP1	1.925e-85	2.83	0.7	0.67
GAsTCA	Weeder_4	Fos/AP1	5.735e-77	3.37	0.69	0.68
TGAsTC	Weeder_1	Fos/AP1	6.053e-77	3.37	0.69	0.68
TGAGTCAG	Weeder_9	Fos/AP1	2.518e-40	2.4	0.7	0.7
ACTCAn	Weeder_6	Fos/AP1	2.54e-40	1.95	0.64	0.67
ArCATGTCy	Motif.9.8	p63	2.836e-33	2.41	0.69	0.7
GkCwGGGCAkG	Motif.11.1	p63	4.806e-14	2.7	0.71	0.72
ATGmrTmAT	Motif.9.3	Fos/AP1	3.131e-13	1.94	0.63	0.67
GAGCArGGC	Motif.9.4	Staf	1.738e-09	1.89	0.63	0.69
sCACATnCC	Motif.9.6	p63	1.175e-06	1.61	0.62	0.68
