# Supplementary material for: Genome-Wide Profiling of p63 DNA–Binding Sites Identifies an Element that Regulates Gene Expression during Limb Development in the 7q21 SHFM1 Locus
Source: PLoS Genet. 2010 Aug 19;6(8):e1001065. doi: 10.1371/journal.pgen.1001065 (PMC2924305; doi:10.1371/journal.pgen.1001065)
Supplement: Table S5 — OMIM IDs associated with genes containing p63 binding sites. (0.14 MB XLS) [file pgen.1001065.s013.xls]

## Sheet: All
OMIM ID	Syndrome name
100800	ACHONDROPLASIA; ACH
101000	NEUROFIBROMATOSIS, TYPE II; NF2
101200	APERT SYNDROME
101400	SAETHRE-CHOTZEN SYNDROME; SCS
101600	PFEIFFER SYNDROME
101900	ACROKERATOSIS VERRUCIFORMIS; AKV
103050	ADENYLOSUCCINASE DEFICIENCY
103285	ADULT SYNDROME
103470	ALBINISM, OCULAR, WITH SENSORINEURAL DEAFNESS
103500	TIETZ SYNDROME
104290	ALTERNATING HEMIPLEGIA OF CHILDHOOD
104300	ALZHEIMER DISEASE; AD
104310	ALZHEIMER DISEASE 2
104510	AMELOGENESIS IMPERFECTA, TYPE IV; AI4
105120	AMYLOIDOSIS V
105200	AMYLOIDOSIS, FAMILIAL VISCERAL
105250	AMYLOIDOSIS, PRIMARY CUTANEOUS
105400	AMYOTROPHIC LATERAL SCLEROSIS 1; ALS1
105500	AMYOTROPHIC LATERAL SCLEROSIS-PARKINSONISM/DEMENTIA COMPLEX 1
106260	ANKYLOBLEPHARON-ECTODERMAL DEFECTS-CLEFT LIP/PALATE
108300	STICKLER SYNDROME, TYPE I; STL1
108720	ATELOSTEOGENESIS, TYPE I; AOI
108721	ATELOSTEOGENESIS, TYPE III; AOIII
108985	SVEINSSON CHORIORETINAL ATROPHY; SCRA
109150	MACHADO-JOSEPH DISEASE; MJD
109400	BASAL CELL NEVUS SYNDROME; BCNS
109800	BLADDER CANCER
110800	BLOOD GROUP--I SYSTEM; Ii
111380	BLOOD GROUP--OK; OK
112100	BLOOD GROUP--Yt SYSTEM; YT
112310	BOOMERANG DYSPLASIA
112600	BRACHYDACTYLY, TYPE A2; BDA2
113000	BRACHYDACTYLY, TYPE B1; BDB1
113100	BRACHYDACTYLY, TYPE C; BDC
113620	BRANCHIOOCULOFACIAL SYNDROME; BOFS
113800	BULLOUS ERYTHRODERMA ICHTHYOSIFORMIS CONGENITA OF BROCQ
114290	CAMPOMELIC DYSPLASIA
114480	BREAST CANCER
114500	COLORECTAL CANCER; CRC
114550	HEPATOCELLULAR CARCINOMA
114900	CARCINOID TUMORS, INTESTINAL
115195	CARDIOMYOPATHY, FAMILIAL HYPERTROPHIC, 2; CMH2
115196	CARDIOMYOPATHY, FAMILIAL HYPERTROPHIC, 3; CMH3
115200	CARDIOMYOPATHY, DILATED, 1A; CMD1A
116800	CATARACT, LAMELLAR
116920	LEUKOCYTE ADHESION DEFICIENCY, TYPE I; LAD
117000	CENTRAL CORE DISEASE OF MUSCLE
117300	DEMENTIA, FAMILIAL DANISH; FDD
117550	SOTOS SYNDROME
117800	EAR WAX, WET/DRY
118450	ALAGILLE SYNDROME 1; ALGS1
118600	CHONDROCALCINOSIS 2; CCAL2
118800	PAROXYSMAL NONKINESIGENIC DYSKINESIA 1; PNKD1
119300	VAN DER WOUDE SYNDROME; VWS
119500	POPLITEAL PTERYGIUM SYNDROME; PPS
119600	CLEIDOCRANIAL DYSPLASIA; CCD
120200	COLOBOMA, OCULAR
120435	LYNCH SYNDROME I
121820	CORNEAL DYSTROPHY, EPITHELIAL BASEMENT MEMBRANE
121900	GROENOUW TYPE I CORNEAL DYSTROPHY; CDGG1
122200	CORNEAL DYSTROPHY, LATTICE TYPE I; CDL1
123000	CRANIOMETAPHYSEAL DYSPLASIA, AUTOSOMAL DOMINANT; CMDD
123150	JACKSON-WEISS SYNDROME; JWS
123320	CREATINE PHOSPHOKINASE, ELEVATED SERUM
123400	CREUTZFELDT-JAKOB DISEASE; CJD
123450	CRI-DU-CHAT SYNDROME
123500	CROUZON SYNDROME
123700	CUTIS LAXA, AUTOSOMAL DOMINANT
123790	CUTIS GYRATA SYNDROME OF BEARE AND STEVENSON
124200	DARIER-WHITE DISEASE; DAR
124900	DEAFNESS, AUTOSOMAL DOMINANT NONSYNDROMIC SENSORINEURAL 1; DFNA1
125250	OPTIC ATROPHY 1 AND DEAFNESS
125480	MAJOR AFFECTIVE DISORDER 1; MAFD1
125800	DIABETES INSIPIDUS, NEPHROGENIC, AUTOSOMAL
125850	MATURITY-ONSET DIABETES OF THE YOUNG, TYPE I; MODY1
125853	DIABETES MELLITUS, NONINSULIN-DEPENDENT; NIDDM
126600	DOYNE HONEYCOMB RETINAL DYSTROPHY; DHRD
127550	DYSKERATOSIS CONGENITA, AUTOSOMAL DOMINANT
127750	DEMENTIA, LEWY BODY; DLB
128230	DYSTONIA, DOPA-RESPONSIVE; DRD
129400	RAPP-HODGKIN SYNDROME; RHS
129490	ECTODERMAL DYSPLASIA 3; ED3
129600	ECTOPIA LENTIS, ISOLATED
130000	EHLERS-DANLOS SYNDROME, TYPE I
130010	EHLERS-DANLOS SYNDROME, TYPE II
130650	BECKWITH-WIEDEMANN SYNDROME; BWS
130900	AMELOGENESIS IMPERFECTA, TYPE III; AI3
131300	CAMURATI-ENGELMANN DISEASE
131705	TRANSIENT BULLOUS DERMOLYSIS OF THE NEWBORN; TBDN
131750	EPIDERMOLYSIS BULLOSA DYSTROPHICA, AUTOSOMAL DOMINANT; DDEB
131800	EPIDERMOLYSIS BULLOSA SIMPLEX, WEBER-COCKAYNE TYPE
131850	EPIDERMOLYSIS BULLOSA DYSTROPHICA, PRETIBIAL
131950	EPIDERMOLYSIS BULLOSA SIMPLEX, OGNA TYPE
131960	EPIDERMOLYSIS BULLOSA SIMPLEX WITH MOTTLED PIGMENTATION; EBS-MP
132000	EPIDERMOLYSIS BULLOSA WITH CONGENITAL LOCALIZED ABSENCE OF SKIN AND
132400	EPIPHYSEAL DYSPLASIA, MULTIPLE, 1; EDM1
132450	EPIPHYSEAL DYSPLASIA, MULTIPLE, WITH MYOPIA AND CONDUCTIVE DEAFNESS
133020	ERYTHERMALGIA, PRIMARY
133200	ERYTHROKERATODERMIA VARIABILIS; EKV
133239	ESOPHAGEAL CANCER
133700	EXOSTOSES, MULTIPLE, TYPE I
135300	FIBROMATOSIS, GINGIVAL, 1; GINGF
135700	FIBROSIS OF EXTRAOCULAR MUSCLES, CONGENITAL, 1; CFEOM1
135750	LAURIN-SANDROW SYNDROME
136120	FISH-EYE DISEASE; FED
136630	MENTAL RETARDATION, FRA12A TYPE
136880	FUNDUS ALBIPUNCTATUS
136900	FUNDUS DYSTROPHY, PSEUDOINFLAMMATORY, OF SORSBY; SFD
137215	GASTRIC CANCER
137440	GERSTMANN-STRAUSSLER DISEASE; GSD
137750	GLAUCOMA 1, OPEN ANGLE, A; GLC1A
137760	GLAUCOMA, PRIMARY OPEN ANGLE; POAG
137800	GLIOMA OF BRAIN, FAMILIAL
137920	RENAL CYSTS AND DIABETES SYNDROME
142335	FETAL HEMOGLOBIN QUANTITATIVE TRAIT LOCUS 5; HBFQTL5
142623	HIRSCHSPRUNG DISEASE, SUSCEPTIBILITY TO, 1; HSCR1
142945	HOLOPROSENCEPHALY 3; HPE3
143470	HYPERALPHALIPOPROTEINEMIA
143890	HYPERCHOLESTEROLEMIA, AUTOSOMAL DOMINANT
144200	PALMOPLANTAR KERATODERMA, EPIDERMOLYTIC; EPPK
144700	RENAL CELL CARCINOMA 1; RCC1
144750	HYPEROSTOSIS CORTICALIS GENERALISATA, BENIGN FORM OF WORTH, WITH TORUS
145260	PSEUDOHYPOALDOSTERONISM, TYPE II; PHA2
145500	HYPERTENSION, ESSENTIAL
145600	MALIGNANT HYPERTHERMIA, SUSCEPTIBILITY TO, 1; MHS1
145980	HYPOCALCIURIC HYPERCALCEMIA, FAMILIAL, TYPE I; HHC1
146000	HYPOCHONDROPLASIA; HCH
146110	HYPOGONADOTROPIC HYPOGONADISM
146200	HYPOPARATHYROIDISM, FAMILIAL ISOLATED; FIH
146510	PALLISTER-HALL SYNDROME; PHS
146800	ICHTHYOSIS, BULLOUS TYPE
147050	IgE RESPONSIVENESS, ATOPIC; IGER
147060	HYPERIMMUNOGLOBULIN E RECURRENT INFECTION SYNDROME, AUTOSOMAL DOMINANT
147250	SOLITARY MEDIAN MAXILLARY CENTRAL INCISOR; SMMCI
147891	SMALL PATELLA SYNDROME; SPS
148700	KERATOSIS PALMOPLANTARIS STRIATA I
149400	HYPEREKPLEXIA, HEREDITARY
149730	LACRIMOAURICULODENTODIGITAL SYNDROME; LADD
150250	LARSEN SYNDROME, AUTOSOMAL DOMINANT; LRS1
151400	LEUKEMIA, CHRONIC LYMPHOCYTIC; CLL
151660	LIPODYSTROPHY, FAMILIAL PARTIAL, TYPE 2; FPLD2
151900	LIPOMATOSIS, MULTIPLE
152430	LONGEVITY
152700	SYSTEMIC LUPUS ERYTHEMATOSUS; SLE
153480	BANNAYAN-RILEY-RUVALCABA SYNDROME; BRRS
153550	CHROMOSOME 5q DELETION SYNDROME
153640	FECHTNER SYNDROME; FTNS
153650	EPSTEIN SYNDROME
153700	MACULAR DYSTROPHY, VITELLIFORM; VMD
153800	MACULAR DEGENERATION, AGE-RELATED, 2; ARMD2
153870	MACULAR DYSTROPHY, CONCENTRIC ANNULAR
154020	HYPOMAGNESEMIA 2, RENAL; HOMG2
154700	MARFAN SYNDROME; MFS
155100	MAY-HEGGLIN ANOMALY; MHA
155240	THYROID CARCINOMA, FAMILIAL MEDULLARY; MTC
155255	MEDULLOBLASTOMA
156550	KNIEST DYSPLASIA
157170	HOLOPROSENCEPHALY 2; HPE2
157300	MIGRAINE WITH OR WITHOUT AURA, SUSCEPTIBILITY TO, 1
158000	MONILETHRIX
158320	MUIR-TORRE SYNDROME; MTS
158350	COWDEN DISEASE; CD
158810	BETHLEM MYOPATHY
159000	MUSCULAR DYSTROPHY, LIMB-GIRDLE, TYPE 1A; LGMD1A
159001	MUSCULAR DYSTROPHY, LIMB-GIRDLE, TYPE 1B; LGMD1B
159900	MYOCLONIC DYSTONIA
160120	EPISODIC ATAXIA, TYPE 1; EA1
160150	MYOPATHY, CENTRONUCLEAR, AUTOSOMAL DOMINANT
160500	MYOPATHY, DISTAL 1; MPD1
160800	MYOTONIA CONGENITA, AUTOSOMAL DOMINANT
160900	DYSTROPHIA MYOTONICA 1
160980	CARNEY COMPLEX, TYPE 1; CNC1
161200	NAIL-PATELLA SYNDROME; NPS
161550	NASOPHARYNGEAL CARCINOMA
161800	NEMALINE MYOPATHY 3; NEM3
161950	IgA NEPHROPATHY 1; IGAN1
162091	SCHWANNOMATOSIS
162100	AMYOTROPHY, HEREDITARY NEURALGIC; HNA
162210	NEUROFIBROMATOSIS, FAMILIAL SPINAL
162300	MULTIPLE ENDOCRINE NEOPLASIA, TYPE IIB; MEN2B
162900	NEVUS, KERATINOCYTIC, NONEPIDERMOLYTIC
163500	NIGHT BLINDNESS, CONGENITAL STATIONARY, AUTOSOMAL DOMINANT 2; CSNBAD2
164230	OBSESSIVE-COMPULSIVE DISORDER 1; OCD1
164500	SPINOCEREBELLAR ATAXIA 7; SCA7
165300	OPTIC ATROPHY 3, AUTOSOMAL DOMINANT
165500	OPTIC ATROPHY 1; OPA1
165720	OSTEOARTHRITIS
166710	OSTEOPOROSIS
167200	PACHYONYCHIA CONGENITA, TYPE 1; PC1
167210	PACHYONYCHIA CONGENITA, TYPE 2; PC2
167400	PAROXYSMAL EXTREME PAIN DISORDER
167870	PANIC DISORDER 1; PAND1
168000	PARAGANGLIOMAS 1; PGL1
168600	PARKINSON DISEASE; PD
168601	PARKINSON DISEASE, FAMILIAL, TYPE 1; PARK1
169150	PATTERNED DYSTROPHY OF RETINAL PIGMENT EPITHELIUM
169400	PELGER-HUET ANOMALY; PHA
169600	BENIGN CHRONIC PEMPHIGUS; BCPM
170390	ANDERSEN CARDIODYSRHYTHMIC PERIODIC PARALYSIS
170650	PERIODONTITIS, AGGRESSIVE, 1
171300	PHEOCHROMOCYTOMA
171400	MULTIPLE ENDOCRINE NEOPLASIA, TYPE IIA; MEN2A
172700	PICK DISEASE OF BRAIN
172800	PIEBALD TRAIT; PBT
173900	POLYCYSTIC KIDNEYS
174050	POLYCYSTIC LIVER DISEASE; PCLD
174200	POLYDACTYLY, POSTAXIAL, TYPE A1
174700	POLYDACTYLY, PREAXIAL IV
175200	PEUTZ-JEGHERS SYNDROME; PJS
175700	GREIG CEPHALOPOLYSYNDACTYLY SYNDROME; GCPS
176500	DEMENTIA, FAMILIAL BRITISH; FBD
176670	HUTCHINSON-GILFORD PROGERIA SYNDROME; HGPS
176780	PELVIC ORGAN PROLAPSE
176807	PROSTATE CANCER
176920	PROTEUS SYNDROME
177170	PSEUDOACHONDROPLASIA; PSACH
177200	LIDDLE SYNDROME
177650	EXFOLIATION SYNDROME; XFS
177820	PSEUDO-VON WILLEBRAND DISEASE
177900	PSORIASIS SUSCEPTIBILITY 1; PSORS1
178500	PULMONARY FIBROSIS, IDIOPATHIC
179010	PYLORIC STENOSIS, INFANTILE HYPERTROPHIC 1; IHPS1
179620	RAPH BLOOD GROUP SYSTEM
179850	DOWLING-DEGOS DISEASE; DDD
180300	RHEUMATOID ARTHRITIS; RA
181350	EMERY-DREIFUSS MUSCULAR DYSTROPHY, AUTOSOMAL DOMINANT; EDMD2
181430	SCAPULOPERONEAL MYOPATHY, MYH7-RELATED; SPMM
181500	SCHIZOPHRENIA; SCZD
182212	SHPRINTZEN-GOLDBERG CRANIOSYNOSTOSIS SYNDROME
182290	SMITH-MAGENIS SYNDROME; SMS
182920	MYOPATHY, SPHEROID BODY
182940	NEURAL TUBE DEFECTS
182980	SPINAL MUSCULAR ATROPHY, PROXIMAL, ADULT, AUTOSOMAL DOMINANT
183900	SPONDYLOEPIPHYSEAL DYSPLASIA CONGENITA; SEDC
184250	SPONDYLOEPIMETAPHYSEAL DYSPLASIA, STRUDWICK TYPE
184500	STEATOCYSTOMA MULTIPLEX
184700	POLYCYSTIC OVARY SYNDROME 1; PCOS1
184840	STICKLER SYNDROME, TYPE III; STL3
185500	SUPRAVALVULAR AORTIC STENOSIS; SVAS
185800	SYMPHALANGISM, PROXIMAL; SYM1
187500	TETRALOGY OF FALLOT
187600	THANATOPHORIC DYSPLASIA, TYPE I; TD1
187950	THROMBOCYTHEMIA, ESSENTIAL
188050	THROMBOPHILIA
188470	THYROID CARCINOMA, FOLLICULAR; FTC
188550	THYROID CARCINOMA, PAPILLARY
188570	THYROID HORMONE RESISTANCE, GENERALIZED, AUTOSOMAL DOMINANT; GRTH
188890	TOBACCO ADDICTION, SUSCEPTIBILITY TO
190320	TRICHODENTOOSSEOUS SYNDROME
190350	TRICHORHINOPHALANGEAL SYNDROME, TYPE I; TRPS1
190351	TRICHORHINOPHALANGEAL SYNDROME, TYPE III; TRPS3
191100	TUBEROUS SCLEROSIS; TS
191830	RENAL ADYSPLASIA
192600	CARDIOMYOPATHY, FAMILIAL HYPERTROPHIC; CMH
192605	VENTRICULAR TACHYCARDIA, FAMILIAL
193510	WAARDENBURG SYNDROME, TYPE IIA; WS2A
193520	WATSON SYNDROME
193530	WEYERS ACROFACIAL DYSOSTOSIS
193700	ARTHROGRYPOSIS, DISTAL, TYPE 2A; DA2A
193900	WHITE SPONGE NEVUS OF CANNON
194050	WILLIAMS-BEUREN SYNDROME; WBS
194200	WOLFF-PARKINSON-WHITE SYNDROME
194470	ZINC, ELEVATED PLASMA
200150	CHOREOACANTHOCYTOSIS; CHAC
200610	ACHONDROGENESIS, TYPE II; ACG2
200700	CHONDRODYSPLASIA, GREBE TYPE
200990	ACROCALLOSAL SYNDROME; ACLS
201250	ACROMESOMELIC DYSPLASIA, HUNTER-THOMPSON TYPE
201470	ACYL-CoA DEHYDROGENASE, SHORT-CHAIN, DEFICIENCY OF
201710	LIPOID CONGENITAL ADRENAL HYPERPLASIA
201750	POR DEFICIENCY
202110	ADRENAL HYPERPLASIA, CONGENITAL, DUE TO 17-ALPHA-HYDROXYLASE DEFICIENCY
202370	ADRENOLEUKODYSTROPHY, AUTOSOMAL NEONATAL FORM
203200	ALBINISM, OCULOCUTANEOUS, TYPE II; OCA2
203300	HERMANSKY-PUDLAK SYNDROME; HPS
203450	ALEXANDER DISEASE
203655	ALOPECIA UNIVERSALIS CONGENITA; ALUNC
203780	ALPORT SYNDROME, AUTOSOMAL RECESSIVE
203800	ALSTROM SYNDROME; ALMS
204500	CEROID LIPOFUSCINOSIS, NEURONAL, 2; CLN2
204700	AMELOGENESIS IMPERFECTA, PIGMENTED HYPOMATURATION TYPE
204870	CORNEAL DYSTROPHY, GELATINOUS DROP-LIKE
205400	TANGIER DISEASE; TGD
207410	ANTLEY-BIXLER SYNDROME; ABS
208085	ARTHROGRYPOSIS, RENAL DYSFUNCTION, AND CHOLESTASIS
209300	ATRANSFERRINEMIA
209500	ATRICHIA WITH PAPULAR LESIONS; APL
209850	AUTISM
209880	AUTONOMIC CONTROL, CONGENITAL FAILURE OF
209900	BARDET-BIEDL SYNDROME; BBS
209950	ATYPICAL MYCOBACTERIOSIS, FAMILIAL
211750	C SYNDROME
211980	LUNG CANCER
212065	CONGENITAL DISORDER OF GLYCOSYLATION, TYPE Ia; CDG1A
212070	CARBOXYPEPTIDASE N DEFICIENCY
212140	CARNITINE DEFICIENCY, SYSTEMIC PRIMARY; CDSP
213700	CEREBROTENDINOUS XANTHOMATOSIS
214100	ZELLWEGER SYNDROME; ZS
214450	GRISCELLI SYNDROME, TYPE 1; GS1
214800	CHARGE SYNDROME
215140	HYDROPS-ECTOPIC CALCIFICATION-MOTH-EATEN SKELETAL DYSPLASIA
215150	OTOSPONDYLOMEGAEPIPHYSEAL DYSPLASIA; OSMED
215300	CHONDROSARCOMA
217400	CORNEAL DYSTROPHY AND PERCEPTIVE DEAFNESS
217700	CORNEAL ENDOTHELIAL DYSTROPHY 2; CHED2
217800	MACULAR DYSTROPHY, CORNEAL, 1; MCDC1
218000	AGENESIS OF THE CORPUS CALLOSUM WITH PERIPHERAL NEUROPATHY; ACCPN
218040	COSTELLO SYNDROME
218700	HYPOTHYROIDISM, CONGENITAL, NONGOITROUS, 2; CHNG2
219000	FRASER SYNDROME
219200	CUTIS LAXA, AUTOSOMAL RECESSIVE, TYPE II
219700	CYSTIC FIBROSIS; CF
219750	CYSTINOSIS, ADULT NONNEPHROPATHIC
219800	CYSTINOSIS, NEPHROPATHIC; CTNS
219900	CYSTINOSIS, LATE-ONSET JUVENILE OR ADOLESCENT NEPHROPATHIC TYPE
222100	DIABETES MELLITUS, INSULIN-DEPENDENT; IDDM
222600	DIASTROPHIC DYSPLASIA
222700	LYSINURIC PROTEIN INTOLERANCE; LPI
223100	LACTASE PERSISTENCE
223900	NEUROPATHY, HEREDITARY SENSORY AND AUTONOMIC, TYPE III; HSAN3
224050	CEREBELLAR HYPOPLASIA, VLDLR-ASSOCIATED; VLDLRCH
224410	DYSSEGMENTAL DYSPLASIA, SILVERMAN-HANDMAKER TYPE; DDSH
224900	ECTODERMAL DYSPLASIA, ANHIDROTIC
225000	ROSSELLI-GULIENETTI SYNDROME
225060	CLEFT LIP/PALATE-ECTODERMAL DYSPLASIA SYNDROME; CLPED1
225400	EHLERS-DANLOS SYNDROME, TYPE VI
226600	EPIDERMOLYSIS BULLOSA DYSTROPHICA, AUTOSOMAL RECESSIVE; RDEB
226650	EPIDERMOLYSIS BULLOSA, JUNCTIONAL, NON-HERLITZ TYPE
226670	EPIDERMOLYSIS BULLOSA SIMPLEX WITH MUSCULAR DYSTROPHY
226700	EPIDERMOLYSIS BULLOSA, JUNCTIONAL, HERLITZ TYPE
226730	EPIDERMOLYSIS BULLOSA JUNCTIONALIS WITH PYLORIC ATRESIA
226900	EPIPHYSEAL DYSPLASIA, MULTIPLE, 4; EDM4
226980	EPIPHYSEAL DYSPLASIA, MULTIPLE, WITH EARLY-ONSET DIABETES MELLITUS
227220	SKIN/HAIR/EYE PIGMENTATION, VARIATION IN, 1; SHEP1
227240	SKIN/HAIR/EYE PIGMENTATION, VARIATION IN, 5; SHEP5
227810	FANCONI-BICKEL SYNDROME; FBS
228300	FERTILE EUNUCH SYNDROME
228600	FIBROMATOSIS, JUVENILE HYALINE
228900	FIBULAR HYPOPLASIA AND COMPLEX BRACHYDACTYLY
228930	FIBULAR APLASIA OR HYPOPLASIA, FEMORAL BOWING AND POLY-, SYN-, AND
229300	FRIEDREICH ATAXIA 1; FRDA
230500	GM1-GANGLIOSIDOSIS, TYPE I
230600	GM1-GANGLIOSIDOSIS, TYPE II
230650	GM1-GANGLIOSIDOSIS, TYPE III
231095	GHOSAL HEMATODIAPHYSEAL DYSPLASIA; GHDD
231200	GIANT PLATELET SYNDROME
232300	GLYCOGEN STORAGE DISEASE II
232400	GLYCOGEN STORAGE DISEASE III
232500	GLYCOGEN STORAGE DISEASE IV
233910	GTP CYCLOHYDROLASE I DEFICIENCY
234000	FACTOR XII DEFICIENCY
234200	NEURODEGENERATION WITH BRAIN IRON ACCUMULATION 1; NBIA1
235400	HEMOLYTIC UREMIC SYNDROME, ATYPICAL; aHUS
235550	HEPATIC VENOOCCLUSIVE DISEASE WITH IMMUNODEFICIENCY; VODI
236490	HYALINOSIS, INFANTILE SYSTEMIC
236670	WALKER-WARBURG SYNDROME; WWS
237500	DUBIN-JOHNSON SYNDROME; DJS
239100	HYPEROSTOSIS CORTICALIS GENERALISATA
239200	HYPERPARATHYROIDISM, NEONATAL SEVERE PRIMARY; NSHPT
239510	HYPERPROLINEMIA, TYPE II
241800	HYPOTHALAMIC HAMARTOMAS
241850	HYPOTHYROIDISM, ATHYROIDAL, WITH SPIKY HAIR AND CLEFT PALATE
242100	ICHTHYOSIFORM ERYTHRODERMA, CONGENITAL, NONBULLOUS, 1; NCIE1
242300	ICHTHYOSIS, LAMELLAR, 1; LI1
242500	ICHTHYOSIS CONGENITA, HARLEQUIN FETUS TYPE
242860	IMMUNODEFICIENCY-CENTROMERIC INSTABILITY-FACIAL ANOMALIES SYNDROME
243000	INDIFFERENCE TO PAIN, CONGENITAL, AUTOSOMAL RECESSIVE
243800	JOHANSON-BLIZZARD SYNDROME; JBS
244400	KARTAGENER SYNDROME
245000	PAPILLON-LEFEVRE SYNDROME; PALS
245010	HAIM-MUNK SYNDROME; HMS
245050	SUCCINYL-CoA:3-OXOACID CoA TRANSFERASE DEFICIENCY
245340	ERYTHROCYTE LACTATE TRANSPORTER DEFECT
245480	SPECIFIC GRANULE DEFICIENCY; SGD
245660	LARYNGOONYCHOCUTANEOUS SYNDROME; LOCS
245900	LECITHIN:CHOLESTEROL ACYLTRANSFERASE DEFICIENCY
247100	LIPOID PROTEINOSIS OF URBACH AND WIETHE
248190	HYPOMAGNESEMIA, RENAL, WITH OCULAR INVOLVEMENT
248200	STARGARDT DISEASE 1; STGD1
248250	HYPOMAGNESEMIA 3, RENAL; HOMG3
248370	MANDIBULOACRAL DYSPLASIA WITH TYPE A LIPODYSTROPHY; MADA
248510	MANNOSIDOSIS, BETA A, LYSOSOMAL
248600	MAPLE SYRUP URINE DISEASE
249000	MECKEL SYNDROME, TYPE 1; MKS1
249500	MENTAL RETARDATION, AUTOSOMAL RECESSIVE 1; MRT1
249900	METACHROMATIC LEUKODYSTROPHY DUE TO SAPOSIN B DEFICIENCY
250100	METACHROMATIC LEUKODYSTROPHY
251110	METHYLMALONIC ACIDURIA, cblB TYPE
251200	MICROCEPHALY, PRIMARY AUTOSOMAL RECESSIVE, 1; MCPH1
251880	MITOCHONDRIAL DNA DEPLETION SYNDROME, HEPATOCEREBRAL FORM
252010	MITOCHONDRIAL COMPLEX I DEFICIENCY
252150	MOLYBDENUM COFACTOR DEFICIENCY
252500	MUCOLIPIDOSIS II ALPHA/BETA
252600	MUCOLIPIDOSIS III ALPHA/BETA
252900	MUCOPOLYSACCHARIDOSIS TYPE IIIA
252920	MUCOPOLYSACCHARIDOSIS TYPE IIIB
252940	MUCOPOLYSACCHARIDOSIS TYPE IIID
253010	MORQUIO SYNDROME B
253270	HOLOCARBOXYLASE SYNTHETASE DEFICIENCY
253280	MUSCLE-EYE-BRAIN DISEASE; MEB
253600	MUSCULAR DYSTROPHY, LIMB-GIRDLE, TYPE 2A; LGMD2A
253601	MUSCULAR DYSTROPHY, LIMB-GIRDLE, TYPE 2B; LGMD2B
253700	MUSCULAR DYSTROPHY, LIMB-GIRDLE, TYPE 2C; LGMD2C
254090	ULLRICH CONGENITAL MUSCULAR DYSTROPHY; UCMD
254110	MUSCULAR DYSTROPHY, LIMB-GIRDLE, TYPE 2H; LGMD2H
254130	MIYOSHI MYOPATHY; MM
254780	MYOCLONIC EPILEPSY OF LAFORA
255110	CARNITINE PALMITOYLTRANSFERASE II DEFICIENCY, LATE-ONSET
255120	CARNITINE PALMITOYLTRANSFERASE I DEFICIENCY
255200	MYOPATHY, CENTRONUCLEAR, AUTOSOMAL RECESSIVE
255700	MYOTONIA CONGENITA, AUTOSOMAL RECESSIVE
255800	SCHWARTZ-JAMPEL SYNDROME, TYPE 1; SJS1
255960	MYXOMA, INTRACARDIAC
256000	LEIGH SYNDROME; LS
256050	ATELOSTEOGENESIS, TYPE II; AOII
256100	NEPHRONOPHTHISIS 1; NPHP1
256600	NEUROAXONAL DYSTROPHY, INFANTILE; INAD1
256700	NEUROBLASTOMA
256731	CEROID LIPOFUSCINOSIS, NEURONAL, 5; CLN5
257220	NIEMANN-PICK DISEASE, TYPE C1; NPC1
258501	3-@METHYLGLUTACONIC ACIDURIA, TYPE III
258660	NONARTERITIC ANTERIOR ISCHEMIC OPTIC NEUROPATHY, SUSCEPTIBILITY TO
259500	OSTEOGENIC SARCOMA
259730	OSTEOPETROSIS, AUTOSOMAL RECESSIVE 3; OPTB3
259770	OSTEOPOROSIS-PSEUDOGLIOMA SYNDROME; OPPG
260540	PARKINSON-DEMENTIA SYNDROME
260920	HYPER-IgD SYNDROME; HIDS
261500	PEROXIDASE AND PHOSPHOLIPID DEFICIENCY IN EOSINOPHILS
261550	PERSISTENT MULLERIAN DUCT SYNDROME, TYPES I AND II; PMDS
261750	PHOSPHORYLASE KINASE DEFICIENCY OF LIVER AND MUSCLE, AUTOSOMAL RECESSIVE
262500	GROWTH HORMONE INSENSITIVITY SYNDROME
262600	PITUITARY DWARFISM III
263800	GITELMAN SYNDROME
264300	17-@BETA HYDROXYSTEROID DEHYDROGENASE III DEFICIENCY
264350	PSEUDOHYPOALDOSTERONISM, TYPE I, AUTOSOMAL RECESSIVE; PHA1
264470	PEROXISOMAL ACYL-CoA OXIDASE DEFICIENCY
264700	VITAMIN D-DEPENDENT RICKETS, TYPE I
264800	PSEUDOXANTHOMA ELASTICUM; PXE
265800	PYCNODYSOSTOSIS
266510	REFSUM DISEASE, INFANTILE FORM
266600	INFLAMMATORY BOWEL DISEASE 1; IBD1
266900	SENIOR-LOKEN SYNDROME 1; SLSN1
267430	RENAL TUBULAR DYSGENESIS; RTD
267750	KNOBLOCH SYNDROME, TYPE I
268000	RETINITIS PIGMENTOSA; RP
268130	REVESZ SYNDROME
268220	RHABDOMYOSARCOMA 2; RMS2
268300	ROBERTS SYNDROME; RBS
268310	ROBINOW SYNDROME, AUTOSOMAL RECESSIVE
269000	SC PHOCOMELIA SYNDROME
269500	SCLEROSTEOSIS; SOST
269600	SEA-BLUE HISTIOCYTE DISEASE
270400	SMITH-LEMLI-OPITZ SYNDROME; SLOS
270550	SPASTIC ATAXIA, CHARLEVOIX-SAGUENAY TYPE; SACS
270700	SPASTIC PARAPLEGIA 15, AUTOSOMAL RECESSIVE; SPG15
271245	INFANTILE-ONSET SPINOCEREBELLAR ATAXIA; IOSCA
271700	SPONDYLOPERIPHERAL DYSPLASIA
272200	MULTIPLE SULFATASE DEFICIENCY; MSD
272460	SPONDYLOCARPOTARSAL SYNOSTOSIS SYNDROME
273300	TESTICULAR TUMORS
273800	THROMBASTHENIA OF GLANZMANN AND NAEGELI
274300	THYROID HORMONE RESISTANCE, GENERALIZED, AUTOSOMAL RECESSIVE; GRTH
274400	THYROID HORMONOGENESIS, GENETIC DEFECT IN, 1
274500	THYROID HORMONOGENESIS, GENETIC DEFECT IN, 2A
274600	PENDRED SYNDROME; PDS
275000	GRAVES DISEASE
275210	TIGHT SKIN CONTRACTURE SYNDROME, LETHAL
275355	SQUAMOUS CELL CARCINOMA, HEAD AND NECK; HNSCC
275630	CHANARIN-DORFMAN SYNDROME; CDS
276300	MISMATCH REPAIR CANCER SYNDROME
276820	ULNA AND FIBULA, ABSENCE OF, WITH SEVERE LIMB DEFICIENCY
276950	VACTERL ASSOCIATION WITH HYDROCEPHALUS
277000	ROKITANSKY-KUSTER-HAUSER SYNDROME
277180	VAS DEFERENS, CONGENITAL BILATERAL APLASIA OF; CBAVD
277400	METHYLMALONIC ACIDURIA AND HOMOCYSTINURIA, cblC TYPE
277440	VITAMIN D-DEPENDENT RICKETS, TYPE II
277450	VITAMIN K-DEPENDENT CLOTTING FACTORS, COMBINED DEFICIENCY OF, 1
277580	WAARDENBURG-SHAH SYNDROME
277590	WEAVER SYNDROME
277610	WEISSENBACHER-ZWEYMULLER SYNDROME; WZS
277700	WERNER SYNDROME; WRN
277730	WERNICKE-KORSAKOFF SYNDROME
278250	WRINKLY SKIN SYNDROME; WSS
278300	XANTHINURIA, TYPE I
278760	XERODERMA PIGMENTOSUM, COMPLEMENTATION GROUP F; XPF
300000	OPITZ SYNDROME
300049	HETEROTOPIA, PERIVENTRICULAR, X-LINKED DOMINANT
300069	CARDIOMYOPATHY, DILATED, 3A; CMD3A
300100	ADRENOLEUKODYSTROPHY; ALD
300183	NONCOMPACTION OF LEFT VENTRICULAR MYOCARDIUM, FAMILIAL ISOLATED, X-LINKED;
300243	MENTAL RETARDATION, X-LINKED, SYNDROMIC, CHRISTIANSON TYPE
300257	DANON DISEASE
300291	ECTODERMAL DYSPLASIA, HYPOHIDROTIC, WITH IMMUNE DEFICIENCY
300301	ECTODERMAL DYSPLASIA, ANHIDROTIC, WITH IMMUNODEFICIENCY, OSTEOPETROSIS,
300376	MUSCULAR DYSTROPHY, BECKER TYPE; BMD
300434	STOCCO DOS SANTOS X-LINKED MENTAL RETARDATION SYNDROME
300472	CORPUS CALLOSUM, AGENESIS OF, WITH MENTAL RETARDATION, OCULAR COLOBOMA,
300511	PREMATURE OVARIAN FAILURE 2A; POF2A
300537	HETEROTOPIA, PERIVENTRICULAR, EHLERS-DANLOS VARIANT
300584	IMMUNODEFICIENCY WITHOUT ANHIDROTIC ECTODERMAL DYSPLASIA
300636	ATYPICAL MYCOBACTERIOSIS, FAMILIAL, X-LINKED 1; AMCBX1
300695	SCAPULOPERONEAL MYOPATHY, X-LINKED DOMINANT
300696	MYOPATHY, X-LINKED, WITH POSTURAL MUSCLE ATROPHY; XMPMA
300706	MENTAL RETARDATION, X-LINKED, SYNDROMIC, TURNER TYPE
300707	TOE SYNDACTYLY, TELECANTHUS, AND ANOGENITAL AND RENAL MALFORMATIONS;
300718	MYOPATHY, REDUCING BODY, X-LINKED, CHILDHOOD-ONSET
302045	CARDIOMYOPATHY, DILATED, 3B; CMD3B
302060	BARTH SYNDROME; BTHS
302350	NANCE-HORAN SYNDROME; NHS
304110	CRANIOFRONTONASAL SYNDROME; CFNS
304120	OTOPALATODIGITAL SYNDROME, TYPE II; OPD2
307800	HYPOPHOSPHATEMIC RICKETS, X-LINKED DOMINANT
308050	CONGENITAL HEMIDYSPLASIA WITH ICHTHYOSIFORM ERYTHRODERMA AND LIMB
308300	INCONTINENTIA PIGMENTI; IP
308940	LEIOMYOMATOSIS, ESOPHAGEAL AND VULVAL, WITH NEPHROPATHY
309350	MELNICK-NEEDLES SYNDROME; MNS
309500	RENPENNING SYNDROME 1; RENS1
309549	MENTAL RETARDATION, X-LINKED 9; MRX9
309583	MENTAL RETARDATION, X-LINKED, SNYDER-ROBINSON TYPE
310200	MUSCULAR DYSTROPHY, DUCHENNE TYPE; DMD
310400	MYOTUBULAR MYOPATHY 1; MTM1
311300	OTOPALATODIGITAL SYNDROME, TYPE I; OPD1
600072	FATAL FAMILIAL INSOMNIA; FFI
600110	STARGARDT DISEASE 3; STGD3
600116	PARKINSON DISEASE 2, AUTOSOMAL RECESSIVE JUVENILE; PARK2
600121	RHIZOMELIC CHONDRODYSPLASIA PUNCTATA, TYPE 3; RCDP3
600132	RETINITIS PIGMENTOSA 14; RP14
600145	SACRAL DEFECT WITH ANTERIOR MENINGOCELE
600195	VENOUS MALFORMATIONS, MULTIPLE CUTANEOUS AND MUCOSAL; VMCM
600204	EPIPHYSEAL DYSPLASIA, MULTIPLE, 2; EDM2
600208	MACROTHROMBOCYTOPENIA AND PROGRESSIVE SENSORINEURAL DEAFNESS
600224	SPINOCEREBELLAR ATAXIA 5; SCA5
600263	HELICOBACTER PYLORI INFECTION, SUSCEPTIBILITY TO
600274	FRONTOTEMPORAL DEMENTIA; FTD
600316	DEAFNESS, NEUROSENSORY, AUTOSOMAL RECESSIVE 3; DFNB3
600320	DIABETES MELLITUS, INSULIN-DEPENDENT, 5; IDDM5
600363	SPASTIC PARAPLEGIA 6, AUTOSOMAL DOMINANT; SPG6
600376	OSLER-RENDU-WEBER SYNDROME 2; ORW2
600648	NEVUS, EPIDERMAL, EPIDERMOLYTIC HYPERKERATOTIC TYPE
600649	CARNITINE PALMITOYLTRANSFERASE II DEFICIENCY, INFANTILE
600669	EPILEPSY, IDIOPATHIC GENERALIZED; EIG
600794	NEURONOPATHY, DISTAL HEREDITARY MOTOR, TYPE V; HMN5
600807	ASTHMA, SUSCEPTIBILITY TO
600858	CARDIOMYOPATHY, FAMILIAL HYPERTROPHIC, WITH WOLFF-PARKINSON-WHITE
600886	HYPERFERRITINEMIA-CATARACT SYNDROME
600919	CARDIAC ARRHYTHMIA, ANKYRIN-B-RELATED
600962	PALMOPLANTAR KERATODERMA, NONEPIDERMOLYTIC; NEPPK
600969	EPIPHYSEAL DYSPLASIA, MULTIPLE, 3; EDM3
600971	DEAFNESS, NEUROSENSORY, AUTOSOMAL RECESSIVE 6; DFNB6
600972	ACHONDROGENESIS, TYPE IB; ACG1B
600974	DEAFNESS, NEUROSENSORY, AUTOSOMAL RECESSIVE 7; DFNB7
601005	TIMOTHY SYNDROME; TS
601067	USHER SYNDROME, TYPE ID; USH1D
601098	CHARCOT-MARIE-TOOTH DISEASE, DEMYELINATING, TYPE 1C; CMT1C
601104	SUPRANUCLEAR PALSY, PROGRESSIVE, 1; PSNP1
601152	HEREDITARY MOTOR AND SENSORY NEUROPATHY VI
601214	NAXOS DISEASE
601277	ICHTHYOSIS, LAMELLAR, 2; LI2
601321	NEUROFIBROMATOSIS-NOONAN SYNDROME; NFNS
601367	STROKE, ISCHEMIC
601386	DEAFNESS, AUTOSOMAL RECESSIVE 12; DFNB12
601399	PLATELET DISORDER, FAMILIAL, WITH ASSOCIATED MYELOID MALIGNANCY
601451	NEVO SYNDROME
601462	MYASTHENIC SYNDROME, CONGENITAL, SLOW-CHANNEL; SCCMS
601472	CHARCOT-MARIE-TOOTH DISEASE, AXONAL, TYPE 2D; CMT2D
601494	CARDIOMYOPATHY, DILATED, 1D; CMD1D
601518	PROSTATE CANCER, HEREDITARY, 1; HPC1
601553	HYPOTRICHOSIS, CONGENITAL, WITH JUVENILE MACULAR DYSTROPHY; HJMD
601559	STUVE-WIEDEMANN SYNDROME
601596	CHARCOT-MARIE-TOOTH DISEASE, TYPE 4C; CMT4C
601626	LEUKEMIA, ACUTE MYELOID; AML
601665	OBESITY
601678	BARTTER SYNDROME, ANTENATAL, TYPE 1
601680	ARTHROGRYPOSIS, DISTAL, TYPE 2B; DA2B
601706	YEMENITE DEAF-BLIND HYPOPIGMENTATION SYNDROME
601718	RETINITIS PIGMENTOSA 19; RP19
601813	EXUDATIVE VITREORETINOPATHY 4; EVR4
601815	PHOSPHOGLYCERATE DEHYDROGENASE DEFICIENCY
601847	CHOLESTASIS, PROGRESSIVE FAMILIAL INTRAHEPATIC 2; PFIC2
601859	AUTOIMMUNE LYMPHOPROLIFERATIVE SYNDROME; ALPS
601868	DEAFNESS, AUTOSOMAL DOMINANT NONSYNDROMIC SENSORINEURAL 13; DFNA13
601884	BONE MINERAL DENSITY QUANTITATIVE TRAIT LOCUS 1; BMND1
602032	ECTODERMAL DYSPLASIA, 'PURE' HAIR-NAIL TYPE
602081	SPEECH-LANGUAGE DISORDER 1; SPCH1
602082	CORNEAL DYSTROPHY OF BOWMAN LAYER, TYPE II; CDB2
602093	CONE DYSTROPHY 3; COD3
602111	SPONDYLOEPIMETAPHYSEAL DYSPLASIA, TYPE II
602433	AMYOTROPHIC LATERAL SCLEROSIS 4, JUVENILE; ALS4
602481	MIGRAINE, FAMILIAL HEMIPLEGIC, 2; FHM2
602491	HYPERLIPIDEMIA, COMBINED, 1
602522	BARTTER SYNDROME, INFANTILE, WITH SENSORINEURAL DEAFNESS
602722	RENAL TUBULAR ACIDOSIS, DISTAL, AUTOSOMAL RECESSIVE; RTADR
602849	MUENKE SYNDROME
602875	ACROMESOMELIC DYSPLASIA, MAROTEAUX TYPE; AMDM
603013	SCHIZOPHRENIA 6; SCZD6
603075	MACULAR DEGENERATION, AGE-RELATED, 1; ARMD1
603218	HUNTINGTON DISEASE-LIKE 1; HDL1
603278	FOCAL SEGMENTAL GLOMERULOSCLEROSIS 1; FSGS1
603284	CEREBRAL CAVERNOUS MALFORMATIONS 2; CCM2
603471	CITRULLINEMIA, TYPE II, ADULT-ONSET; CTLN2
603516	SPINOCEREBELLAR ATAXIA 10; SCA10
603543	LIMB-MAMMARY SYNDROME; LMS
603552	HEMOPHAGOCYTIC LYMPHOHISTIOCYTOSIS, FAMILIAL, 4; FHL4
603553	HEMOPHAGOCYTIC LYMPHOHISTIOCYTOSIS, FAMILIAL, 2; FHL2
603563	SPASTIC PARAPLEGIA 8, AUTOSOMAL DOMINANT; SPG8
603622	DEAFNESS, AUTOSOMAL DOMINANT NONSYNDROMIC SENSORINEURAL 17; DFNA17
603649	CONE-ROD DYSTROPHY 7; CORD7
603688	PROSTATE CANCER/BRAIN CANCER SUSCEPTIBILITY
603776	HYPERCHOLESTEROLEMIA, AUTOSOMAL DOMINANT, 3; HCHOLA3
603813	HYPERCHOLESTEROLEMIA, AUTOSOMAL RECESSIVE; ARH
603896	LEUKOENCEPHALOPATHY WITH VANISHING WHITE MATTER; VWM
603932	INTERVERTEBRAL DISC DISEASE; IDD
603956	CERVICAL CANCER
603965	FOCAL SEGMENTAL GLOMERULOSCLEROSIS 2; FSGS2
604004	MEGALENCEPHALIC LEUKOENCEPHALOPATHY WITH SUBCORTICAL CYSTS; MLC
604116	CONE-ROD DYSTROPHY 3; CORD3
604129	EPIDERMOLYSIS BULLOSA PRURIGINOSA
604169	NONCOMPACTION OF LEFT VENTRICULAR MYOCARDIUM, FAMILIAL ISOLATED, AUTOSOMAL
604232	LEBER CONGENITAL AMAUROSIS, TYPE III
604278	RENAL TUBULAR ACIDOSIS, PROXIMAL, WITH OCULAR ABNORMALITIES AND MENTAL
604286	MUSCULAR DYSTROPHY, LIMB-GIRDLE, TYPE 2E; LGMD2E
604292	ECTRODACTYLY, ECTODERMAL DYSPLASIA, AND CLEFT LIP/PALATE SYNDROME
604302	RHEUMATOID ARTHRITIS, SYSTEMIC JUVENILE
604308	MASS SYNDROME
604326	SPINOCEREBELLAR ATAXIA 12; SCA12
604348	ADVANCED SLEEP-PHASE SYNDROME, FAMILIAL
604360	SPASTIC PARAPLEGIA 11, AUTOSOMAL RECESSIVE; SPG11
604370	OVARIAN CANCER, EPITHELIAL
604377	CARDIOENCEPHALOMYOPATHY, FATAL INFANTILE, DUE TO CYTOCHROME c OXIDASE
604379	HYPOTRICHOSIS, AUTOSOMAL RECESSIVE; AH
604391	ATAXIA-TELANGIECTASIA-LIKE DISORDER; ATLD
604400	ARRHYTHMOGENIC RIGHT VENTRICULAR DYSPLASIA, FAMILIAL, 5; ARVD5
604432	SPINOCEREBELLAR ATAXIA 11; SCA11
604536	ECTODERMAL DYSPLASIA/SKIN FRAGILITY SYNDROME
604537	LEBER CONGENITAL AMAUROSIS, TYPE V; LCA5
604563	CHARCOT-MARIE-TOOTH DISEASE, TYPE 4B2; CMT4B2
604715	ORTHOSTATIC INTOLERANCE
604901	NORTH AMERICAN INDIAN CHILDHOOD CIRRHOSIS; NAIC
604906	SCHIZOPHRENIA 9; SCZD9
604929	EMERY-DREIFUSS MUSCULAR DYSTROPHY, AUTOSOMAL RECESSIVE; EDMD3
605027	LYMPHOMA, NON-HODGKIN, FAMILIAL
605039	C-LIKE SYNDROME
605074	RENAL CELL CARCINOMA, PAPILLARY
605249	SEBASTIAN SYNDROME; SBS
605289	SPLIT-HAND/FOOT MALFORMATION 4; SHFM4
605387	CATARACT, POSTERIOR POLAR, 3; CTPP3
605462	BASAL CELL CARCINOMA, MULTIPLE
605543	PARKINSON DISEASE 4, AUTOSOMAL DOMINANT LEWY BODY; PARK4
605588	CHARCOT-MARIE-TOOTH DISEASE, AXONAL, TYPE 2B1
605676	CARDIOMYOPATHY, DILATED, WITH WOOLLY HAIR AND KERATODERMA
605714	AMYLOIDOSIS, CEREBROARTERIAL, HEREDITARY, IOWA TYPE
605805	DERMATITIS, ATOPIC, 4; ATOD4
605814	CITRULLINEMIA, TYPE II, NEONATAL-ONSET
605899	GLYCINE ENCEPHALOPATHY; GCE
605911	3-@HYDROXY-3-METHYLGLUTARYL-CoA SYNTHASE 2, MITOCHONDRIAL, DEFICIENCY
605990	URIC ACID NEPHROLITHIASIS, SUSCEPTIBILITY TO
606002	SPINOCEREBELLAR ATAXIA, AUTOSOMAL RECESSIVE 1; SCAR1
606054	PROPIONIC ACIDEMIA
606072	RIPPLING MUSCLE DISEASE; RMD
606159	BASAL GANGLIA DISEASE, ADULT-ONSET
606232	CHROMOSOME 22q13.3 DELETION SYNDROME
606324	PARKINSON DISEASE 7, AUTOSOMAL RECESSIVE EARLY-ONSET; PARK7
606369	EPILEPTIC ENCEPHALOPATHY, LENNOX-GASTAUT TYPE
606574	OCULOCUTANEOUS ALBINISM, TYPE IV; OCA4
606595	CHARCOT-MARIE-TOOTH DISEASE, AXONAL, TYPE 2F
606606	SHORT STATURE, PITUITARY AND CEREBELLAR DEFECTS, AND SMALL SELLA TURCICA
606612	MUSCULAR DYSTROPHY, CONGENITAL, 1C; MDC1C
606617	NONCOMPACTION OF LEFT VENTRICULAR MYOCARDIUM WITH CONGENITAL HEART
606657	GLAUCOMA, NORMAL TENSION, SUSCEPTIBILITY TO
606658	SPINOCEREBELLAR ATAXIA 15; SCA15
606664	GLYCINE N-METHYLTRANSFERASE DEFICIENCY
606688	SPONGIFORM ENCEPHALOPATHY WITH NEUROPSYCHIATRIC FEATURES
606690	LYMPHANGIOLEIOMYOMATOSIS; LAM
606705	DEAFNESS, AUTOSOMAL DOMINANT NONSYNDROMIC SENSORINEURAL 36; DFNA36
606768	MYOPATHY, DISTAL, WITH ANTERIOR TIBIAL ONSET; DMAT
606788	ANOREXIA NERVOSA, SUSCEPTIBILITY TO, 1; ANON1
606824	GLUCOSE/GALACTOSE MALABSORPTION; GGM
606843	IMMUNODEFICIENCY WITH HYPER-IgM, TYPE 3
606854	POLYMICROGYRIA, BILATERAL FRONTOPARIETAL
606856	PANCREATIC CANCER, SUSCEPTIBILITY TO, 1
606858	PREMATURE CHROMOSOME CONDENSATION WITH MICROCEPHALY AND MENTAL RETARDATION
606864	PARAGANGLIOMA AND GASTRIC STROMAL SARCOMA
606904	EPILEPSY, JUVENILE MYOCLONIC; JME
606943	USHER SYNDROME, TYPE IG; USH1G
606966	NEPHRONOPHTHISIS 4; NPHP4
606996	SENIOR-LOKEN SYNDROME 4; SLSN4
607014	HURLER SYNDROME
607015	HURLER-SCHEIE SYNDROME
607016	SCHEIE SYNDROME
607084	DEAFNESS, AUTOSOMAL RECESSIVE 31; DFNB31
607091	CONGENITAL DISORDER OF GLYCOSYLATION, TYPE IId; CDG2D
607155	MUSCULAR DYSTROPHY, LIMB-GIRDLE, TYPE 2I; LGMD2I
607174	MENINGIOMA, FAMILIAL
607200	THYROID HORMONOGENESIS, GENETIC DEFECT IN, 6
607236	HYPOPREBETALIPOPROTEINEMIA, ACANTHOCYTOSIS, RETINITIS PIGMENTOSA,
607259	SPASTIC PARAPLEGIA 7, AUTOSOMAL RECESSIVE; SPG7
607276	RESTING HEART RATE
607322	CHOLESTERYL ESTER TRANSFER PROTEIN DEFICIENCY
607330	LATHOSTEROLOSIS
607341	FOCAL CORTICAL DYSPLASIA OF TAYLOR; FCDT
607364	BARTTER SYNDROME, TYPE 3
607426	COENZYME Q10 DEFICIENCY
607450	ARRHYTHMOGENIC RIGHT VENTRICULAR DYSPLASIA, FAMILIAL, 8; ARVD8
607453	DEAFNESS, AUTOSOMAL DOMINANT NONSYNDROMIC SENSORINEURAL 44; DFNA44
607457	GIL BLOOD GROUP
607459	SENSORY ATAXIC NEUROPATHY, DYSARTHRIA, AND OPHTHALMOPARESIS; SANDO
607482	CARDIOMYOPATHY, DILATED, 1M; CMD1M
607485	FRONTOTEMPORAL LOBAR DEGENERATION WITH UBIQUITIN-POSITIVE INCLUSIONS;
607486	KNOPS BLOOD GROUP SYSTEM; KN
607499	BULIMIA NERVOSA, SUSCEPTIBILITY TO, 1; BULN1
607523	TOENAIL DYSTROPHY, ISOLATED
607541	CORNEAL DYSTROPHY, AVELLINO TYPE; CDA
607572	LEPROSY, SUSCEPTIBILITY TO, 2
607598	LETHAL CONGENITAL CONTRACTURE SYNDROME 2; LCCS2
607602	ICHTHYOSIS, CYCLIC, WITH EPIDERMOLYTIC HYPERKERATOSIS
607624	GRISCELLI SYNDROME, TYPE 2; GS2
607625	NIEMANN-PICK DISEASE, TYPE C2
607626	ICHTHYOSIS, LEUKOCYTE VACUOLES, ALOPECIA, AND SCLEROSING CHOLANGITIS
607634	OSTEOPETROSIS, AUTOSOMAL DOMINANT 1; OPTA1
607636	VAN BUCHEM DISEASE, TYPE 2
607655	SKIN FRAGILITY-WOOLLY HAIR SYNDROME
607748	HYPERCHOLANEMIA, FAMILIAL; FHCA
607785	JUVENILE MYELOMONOCYTIC LEUKEMIA; JMML
607801	MUSCULAR DYSTROPHY, LIMB-GIRDLE, TYPE 1C; LGMD1C
607841	DEAFNESS, AUTOSOMAL DOMINANT NONSYNDROMIC SENSORINEURAL, DUE TO MUTATION
607855	MUSCULAR DYSTROPHY, CONGENITAL MEROSIN-DEFICIENT, 1A; MDC1A
607903	HYPOTRICHOSIS, LOCALIZED, AUTOSOMAL RECESSIVE; LAH
607941	ATRIAL SEPTAL DEFECT 2; ASD2
607948	MYCOBACTERIUM TUBERCULOSIS, SUSCEPTIBILITY TO
608056	LIPOATROPHY WITH DIABETES, HEPATIC STEATOSIS, HYPERTROPHIC CARDIOMYOPATHY,
608097	HETEROTOPIA, PERIVENTRICULAR, AUTOSOMAL RECESSIVE
608161	MACULAR DYSTROPHY, VITELLIFORM, ADULT-ONSET
608175	AUTOIMMUNE THYROID DISEASE, SUSCEPTIBILITY TO, 3; AITD3
608180	SYNPOLYDACTYLY 2; SPD2
608203	NEUTROPHIL IMMUNODEFICIENCY SYNDROME
608233	HERMANSKY-PUDLAK SYNDROME 2; HPS2
608236	SLOWED NERVE CONDUCTION VELOCITY, AUTOSOMAL DOMINANT
608323	CHARCOT-MARIE-TOOTH DISEASE, DOMINANT INTERMEDIATE C
608328	WEILL-MARCHESANI SYNDROME, AUTOSOMAL DOMINANT
608358	MYOPATHY, MYOSIN STORAGE
608380	RETINITIS PIGMENTOSA 26; RP26
608395	KARAK SYNDROME
608404	PLATELET GLYCOPROTEIN IV DEFICIENCY
608443	MENTAL RETARDATION, AUTOSOMAL RECESSIVE 3; MRT3
608446	MYOCARDIAL INFARCTION, SUSCEPTIBILITY TO, 1
608470	CORNEAL DYSTROPHY OF BOWMAN LAYER, TYPE I; CDB1
608471	CORNEAL DYSTROPHY, LATTICE TYPE IIIA; CDL3A
608565	DEAFNESS, AUTOSOMAL RECESSIVE 35; DFNB35
608594	LIPODYSTROPHY, CONGENITAL GENERALIZED, TYPE 1; CGL1
608611	RIBOSE 5-PHOSPHATE ISOMERASE DEFICIENCY
608612	MANDIBULOACRAL DYSPLASIA WITH TYPE B LIPODYSTROPHY; MADB
608627	AMYOTROPHIC LATERAL SCLEROSIS 8; ALS8
608634	NEURONOPATHY, DISTAL HEREDITARY MOTOR, TYPE IIB; HMN2B
608637	SPONDYLOEPIPHYSEAL DYSPLASIA, OMANI TYPE
608644	CILIARY DYSKINESIA, PRIMARY, 3
608681	SPONDYLOCOSTAL DYSOSTOSIS, AUTOSOMAL RECESSIVE 2; SCDO2
608747	INSULIN-LIKE GROWTH FACTOR I DEFICIENCY
608758	CARDIOMYOPATHY, FAMILIAL HYPERTROPHIC, 10; CMH10
608765	SCOLIOSIS, IDIOPATHIC, SUSCEPTIBILITY TO, 3; IS3
608810	ALPHA-B CRYSTALLINOPATHY
608836	CARNITINE PALMITOYLTRANSFERASE II DEFICIENCY, LETHAL NEONATAL
608840	MUSCULAR DYSTROPHY, CONGENITAL, TYPE 1D
608864	OROFACIAL CLEFT 6
608890	WAARDENBURG SYNDROME, TYPE IID
608898	HEMOPHAGOCYTIC LYMPHOHISTIOCYTOSIS, FAMILIAL, 3; FHL3
608930	MYASTHENIC SYNDROME, CONGENITAL, FAST-CHANNEL
608931	MYASTHENIC SYNDROME, CONGENITAL, ASSOCIATED WITH ACETYLCHOLINE RECEPTOR
608967	LOEYS-DIETZ SYNDROME, TYPE 2A; LDS2A
609006	DEAFNESS, NEUROSENSORY, AUTOSOMAL RECESSIVE 36; DFNB36
609015	TRIFUNCTIONAL PROTEIN DEFICIENCY
609016	LONG-CHAIN 3-HYDROXYACYL-CoA DEHYDROGENASE DEFICIENCY
609040	ARRHYTHMOGENIC RIGHT VENTRICULAR DYSPLASIA, FAMILIAL, 9; ARVD9
609048	MELANOMA, CUTANEOUS MALIGNANT, 3; CMM3
609054	FANCONI ANEMIA, COMPLEMENTATION GROUP J
609057	NEPHROPATHY WITH PRETIBIAL EPIDERMOLYSIS BULLOSA AND DEAFNESS
609129	AUDITORY NEUROPATHY, AUTOSOMAL DOMINANT, 1
609135	APLASTIC ANEMIA
609136	PERIPHERAL DEMYELINATING NEUROPATHY, CENTRAL DYSMYELINATING LEUKODYSTROPHY,
609141	CORNEAL DYSTROPHY, POSTERIOR POLYMORPHOUS, 3; PPCD3
609200	MYOTILINOPATHY
609254	SENIOR-LOKEN SYNDROME 5; SLSN5
609260	CHARCOT-MARIE-TOOTH DISEASE, AXONAL, TYPE 2A2; CMT2A2
609265	LI-FRAUMENI SYNDROME 2; LFS2
609286	PROGRESSIVE EXTERNAL OPHTHALMOPLEGIA WITH MITOCHONDRIAL DNA DELETIONS,
609304	EPILEPTIC ENCEPHALOPATHY, EARLY INFANTILE, 3
609307	SPINOCEREBELLAR ATAXIA 27; SCA27
609310	COLORECTAL CANCER, HEREDITARY NONPOLYPOSIS, TYPE 2; HNPCC2
609423	HUMAN IMMUNODEFICIENCY VIRUS TYPE 1, SUSCEPTIBILITY TO
609446	GENERALIZED EPILEPSY AND PAROXYSMAL DYSKINESIA; GEPD
609528	CEREBRAL DYSGENESIS, NEUROPATHY, ICHTHYOSIS, AND PALMOPLANTAR KERATODERMA
609532	HEPATITIS C VIRUS, SUSCEPTIBILITY TO
609583	JOUBERT SYNDROME 4; JBTS4
609597	PARIETAL FORAMINA 2; PFM2
609620	SHORT QT SYNDROME 1; SQT1
609622	SHORT QT SYNDROME 3; SQT3
609638	EPIDERMOLYSIS BULLOSA, LETHAL ACANTHOLYTIC
609796	PEELING SKIN SYNDROME, ACRAL TYPE
609812	MATURITY-ONSET DIABETES OF THE YOUNG, TYPE VIII, WITH EXOCRINE DYSFUNCTION;
609813	SPONDYLOCOSTAL DYSOSTOSIS, AUTOSOMAL RECESSIVE 3; SCDO3
609820	ERYTHROCYTOSIS, FAMILIAL, 3
609821	BLEEDING DISORDER DUE TO P2RY12 DEFECT
609823	DEAFNESS, AUTOSOMAL RECESSIVE 28; DFNB28
609924	AMINOACYLASE 1 DEFICIENCY
610006	2-@METHYLBUTYRYL-CoA DEHYDROGENASE DEFICIENCY
610024	RETINAL CONE DYSTROPHY 3A; RCD3A
610042	CORTICAL DYSPLASIA-FOCAL EPILEPSY SYNDROME
610149	MACULAR DEGENERATION, AGE-RELATED, 7; ARMD7
610153	DEAFNESS, AUTOSOMAL RECESSIVE 49; DFNB49
610163	IMMUNODEFICIENCY DUE TO DEFECT IN CD3-ZETA
610168	LOEYS-DIETZ SYNDROME, TYPE 1B; LDS1B
610187	DIAPHRAGMATIC HERNIA 3
610188	JOUBERT SYNDROME 5; JBTS5
610189	SENIOR-LOKEN SYNDROME 6; SLSN6
610193	ARRHYTHMOGENIC RIGHT VENTRICULAR DYSPLASIA, FAMILIAL, 10; ARVD10
610199	DIABETES MELLITUS, NEONATAL, WITH CONGENITAL HYPOTHYROIDISM
610205	ALAGILLE SYNDROME 2; ALGS2
610217	NEURODEGENERATION WITH BRAIN IRON ACCUMULATION 2; NBIA2
610227	SEBORRHEA-LIKE DERMATITIS WITH PSORIASIFORM ELEMENTS
610253	CHROMOSOME 9q SUBTELOMERIC DELETION SYNDROME
610293	GLYCOSYLPHOSPHATIDYLINOSITOL DEFICIENCY
610353	EPILEPSY, NOCTURNAL FRONTAL LOBE, TYPE 4
610380	LOEYS-DIETZ SYNDROME, TYPE 2B; LDS2B
610424	HEPATITIS B VIRUS, SUSCEPTIBILITY TO
610460	THIOPURINE S-METHYLTRANSFERASE DEFICIENCY
610474	CAMPTODACTYLY, TALL STATURE, AND HEARING LOSS SYNDROME
610476	ARRHYTHMOGENIC RIGHT VENTRICULAR DYSPLASIA, FAMILIAL, 11; ARVD11
610489	PIGMENTED NODULAR ADRENOCORTICAL DISEASE, PRIMARY, 1; PPNAD1
610505	COMBINED OXIDATIVE PHOSPHORYLATION DEFICIENCY 3; COXPD3
610508	MATURITY-ONSET DIABETES OF THE YOUNG, TYPE VII; MODY7
610532	HYPOMYELINATION AND CONGENITAL CATARACT
610599	RETINITIS PIGMENTOSA 36; RP36
610618	ANGIOEDEMA, HEREDITARY, TYPE III; HAE III
610717	NEUTRAL LIPID STORAGE DISEASE WITH MYOPATHY; NLSDM
610733	NOONAN SYNDROME 4; NS4
610743	SPINOCEREBELLAR ATAXIA, AUTOSOMAL RECESSIVE 8; SCAR8
610758	CEREBROOCULOFACIOSKELETAL SYNDROME 4; COFS4
610765	ICHTHYOSIS WITH HYPOTRICHOSIS, AUTOSOMAL RECESSIVE
610799	INVASIVE PNEUMOCOCCAL DISEASE, RECURRENT ISOLATED, 1; IPD1
610828	HOLOPROSENCEPHALY 7; HPE7
610829	HOLOPROSENCEPHALY 9; HPE9
610832	FANCONI ANEMIA, COMPLEMENTATION GROUP N
610842	PSEUDOXANTHOMA ELASTICUM-LIKE DISORDER WITH MULTIPLE COAGULATION FACTOR
610878	VESICOURETERAL REFLUX 2; VUR2
610896	BRANCHIOOTORENAL SYNDROME 2; BOR2
610913	SURFACTANT METABOLISM DYSFUNCTION, PULMONARY, 2; SMDP2
610915	OSTEOGENESIS IMPERFECTA, TYPE VIII
610921	SURFACTANT METABOLISM DYSFUNCTION, PULMONARY, 3; SMDP3
610938	CORONARY HEART DISEASE, SUSCEPTIBILITY TO, 7
610954	PITT-HOPKINS SYNDROME; PTHS
610965	XFE PROGEROID SYNDROME
610992	PHOSPHOSERINE AMINOTRANSFERASE DEFICIENCY
611015	AUTISM, SUSCEPTIBILITY TO, 9; AUTS9
611022	DEAFNESS, AUTOSOMAL RECESSIVE, 24; DFNB24
611067	SPINAL MUSCULAR ATROPHY, DISTAL, AUTOSOMAL RECESSIVE, 4; DSMA4
611092	MENTAL RETARDATION, AUTOSOMAL RECESSIVE 6; MRT6
611126	ACYL-CoA DEHYDROGENASE FAMILY, MEMBER 9, DEFICIENCY OF
611134	MECKEL SYNDROME, TYPE 4; MKS4
611162	MALARIA, SUSCEPTIBILITY TO
611185	RESTLESS LEGS SYNDROME, SUSCEPTIBILITY TO, 6
611209	CONGENITAL DISORDER OF GLYCOSYLATION, TYPE IIg; CDG2G
611283	ISOBUTYRYL-CoA DEHYDROGENASE DEFICIENCY
611383	USHER SYNDROME, TYPE IID; USH2D
611407	CARDIOMYOPATHY, DILATED, 1W; CMD1W
611431	NEUROFIBROMATOSIS, TYPE 1-LIKE SYNDROME; NFLS
611489	CORTICOSTEROID-BINDING GLOBULIN DEFICIENCY
611498	NEPHRONOPHTHISIS 7; NPHP7
611528	ARRHYTHMOGENIC RIGHT VENTRICULAR DYSPLASIA, FAMILIAL, 12; ARVD12
611547	STATURE QUANTITATIVE TRAIT LOCUS 9; STQTL9
611556	GLYCOGEN STORAGE DISEASE 0, MUSCLE
611584	WAARDENBURG SYNDROME, TYPE IIE; WS2E
611638	MICROPHTHALMIA, ISOLATED, WITH COLOBOMA 5; MCOPCB5
611664	SKIN/HAIR/EYE PIGMENTATION, VARIATION IN, 7; SHEP7
611718	HYPOMAGNESEMIA 4, RENAL; HOMG4
611755	LEBER CONGENITAL AMAUROSIS, TYPE X; LCA10
611771	LIPOPROTEIN GLOMERULOPATHY; LPG
611775	KAWASAKI DISEASE
611777	BRUGADA SYNDROME 2
611783	ERYTHROCYTOSIS, FAMILIAL, 4; ECYT4
611788	AORTIC ANEURYSM, FAMILIAL THORACIC 6; AAT6
611804	ELLIPTOCYTOSIS 1; EL1
611809	BESTROPHINOPATHY, AUTOSOMAL RECESSIVE; ARB
611812	SEX REVERSAL, FEMALE, WITH DYSGENESIS OF KIDNEYS, ADRENALS, AND LUNGS;
611818	LONG QT SYNDROME 9; LQT9
611819	LONG QT SYNDROME 10; LQT10
611820	LONG QT SYNDROME 11; LQT11
611868	PROSTATE CANCER, HEREDITARY, 12; HPC12
611875	BRUGADA SYNDROME 3
611878	CARDIOMYOPATHY, DILATED, 1Y; CMD1Y
611879	CARDIOMYOPATHY, DILATED, 1Z; CMD1Z
611884	CILIARY DYSKINESIA, PRIMARY, 7
611928	PROSTATE CANCER, HEREDITARY, 13; HPC13
611938	VENTRICULAR TACHYCARDIA, CATECHOLAMINERGIC POLYMORPHIC, 2; CPVT2
611955	PROSTATE CANCER, HEREDITARY, 11; HPC11
612042	RECOMBINATION RATE QUANTITATIVE TRAIT LOCUS 1; RRQTL1
612069	AMYOTROPHIC LATERAL SCLEROSIS 10; ALS10
612073	MITOCHONDRIAL DNA DEPLETION SYNDROME, ENCEPHALOMYOPATHIC FORM, WITH
612075	MITOCHONDRIAL DNA DEPLETION SYNDROME, ENCEPHALOMYOPATHIC FORM, WITH
612076	URIC ACID CONCENTRATION, SERUM, QUANTITATIVE TRAIT LOCUS 2; UAQTL2
612079	ALOPECIA, NEUROLOGIC DEFECTS, AND ENDOCRINOPATHY SYNDROME
612100	AUTISM, SUSCEPTIBILITY TO, 15; AUTS15
612119	TREHALASE DEFICIENCY
612124	CARDIOMYOPATHY, FAMILIAL HYPERTROPHIC, 12; CMH12
612138	EPIDERMOLYSIS BULLOSA SIMPLEX WITH PYLORIC ATRESIA
612229	COLORECTAL CANCER, SUSCEPTIBILITY TO, 3; CRCS3

## Sheet: With Motif
OMIM ID	Syndrome name
100800	ACHONDROPLASIA; ACH
101000	NEUROFIBROMATOSIS, TYPE II; NF2
101200	APERT SYNDROME
101400	SAETHRE-CHOTZEN SYNDROME; SCS
101600	PFEIFFER SYNDROME
101900	ACROKERATOSIS VERRUCIFORMIS; AKV
103050	ADENYLOSUCCINASE DEFICIENCY
103285	ADULT SYNDROME
104290	ALTERNATING HEMIPLEGIA OF CHILDHOOD
104300	ALZHEIMER DISEASE; AD
104310	ALZHEIMER DISEASE 2
104510	AMELOGENESIS IMPERFECTA, TYPE IV; AI4
105120	AMYLOIDOSIS V
105200	AMYLOIDOSIS, FAMILIAL VISCERAL
105250	AMYLOIDOSIS, PRIMARY CUTANEOUS
105400	AMYOTROPHIC LATERAL SCLEROSIS 1; ALS1
105500	AMYOTROPHIC LATERAL SCLEROSIS-PARKINSONISM/DEMENTIA COMPLEX 1
106260	ANKYLOBLEPHARON-ECTODERMAL DEFECTS-CLEFT LIP/PALATE
108300	STICKLER SYNDROME, TYPE I; STL1
108720	ATELOSTEOGENESIS, TYPE I; AOI
108721	ATELOSTEOGENESIS, TYPE III; AOIII
108985	SVEINSSON CHORIORETINAL ATROPHY; SCRA
109150	MACHADO-JOSEPH DISEASE; MJD
109400	BASAL CELL NEVUS SYNDROME; BCNS
109800	BLADDER CANCER
110800	BLOOD GROUP--I SYSTEM; Ii
111380	BLOOD GROUP--OK; OK
112100	BLOOD GROUP--Yt SYSTEM; YT
112310	BOOMERANG DYSPLASIA
112600	BRACHYDACTYLY, TYPE A2; BDA2
113000	BRACHYDACTYLY, TYPE B1; BDB1
113100	BRACHYDACTYLY, TYPE C; BDC
113620	BRANCHIOOCULOFACIAL SYNDROME; BOFS
113800	BULLOUS ERYTHRODERMA ICHTHYOSIFORMIS CONGENITA OF BROCQ
114290	CAMPOMELIC DYSPLASIA
114480	BREAST CANCER
114500	COLORECTAL CANCER; CRC
114550	HEPATOCELLULAR CARCINOMA
114900	CARCINOID TUMORS, INTESTINAL
115195	CARDIOMYOPATHY, FAMILIAL HYPERTROPHIC, 2; CMH2
115196	CARDIOMYOPATHY, FAMILIAL HYPERTROPHIC, 3; CMH3
115200	CARDIOMYOPATHY, DILATED, 1A; CMD1A
116800	CATARACT, LAMELLAR
116920	LEUKOCYTE ADHESION DEFICIENCY, TYPE I; LAD
117000	CENTRAL CORE DISEASE OF MUSCLE
117300	DEMENTIA, FAMILIAL DANISH; FDD
117550	SOTOS SYNDROME
118450	ALAGILLE SYNDROME 1; ALGS1
118600	CHONDROCALCINOSIS 2; CCAL2
118800	PAROXYSMAL NONKINESIGENIC DYSKINESIA 1; PNKD1
119300	VAN DER WOUDE SYNDROME; VWS
119500	POPLITEAL PTERYGIUM SYNDROME; PPS
119600	CLEIDOCRANIAL DYSPLASIA; CCD
120200	COLOBOMA, OCULAR
120435	LYNCH SYNDROME I
121820	CORNEAL DYSTROPHY, EPITHELIAL BASEMENT MEMBRANE
121900	GROENOUW TYPE I CORNEAL DYSTROPHY; CDGG1
122200	CORNEAL DYSTROPHY, LATTICE TYPE I; CDL1
123000	CRANIOMETAPHYSEAL DYSPLASIA, AUTOSOMAL DOMINANT; CMDD
123150	JACKSON-WEISS SYNDROME; JWS
123320	CREATINE PHOSPHOKINASE, ELEVATED SERUM
123400	CREUTZFELDT-JAKOB DISEASE; CJD
123450	CRI-DU-CHAT SYNDROME
123500	CROUZON SYNDROME
123700	CUTIS LAXA, AUTOSOMAL DOMINANT
123790	CUTIS GYRATA SYNDROME OF BEARE AND STEVENSON
124200	DARIER-WHITE DISEASE; DAR
124900	DEAFNESS, AUTOSOMAL DOMINANT NONSYNDROMIC SENSORINEURAL 1; DFNA1
125250	OPTIC ATROPHY 1 AND DEAFNESS
125480	MAJOR AFFECTIVE DISORDER 1; MAFD1
125800	DIABETES INSIPIDUS, NEPHROGENIC, AUTOSOMAL
125850	MATURITY-ONSET DIABETES OF THE YOUNG, TYPE I; MODY1
125853	DIABETES MELLITUS, NONINSULIN-DEPENDENT; NIDDM
126600	DOYNE HONEYCOMB RETINAL DYSTROPHY; DHRD
127550	DYSKERATOSIS CONGENITA, AUTOSOMAL DOMINANT
127750	DEMENTIA, LEWY BODY; DLB
128230	DYSTONIA, DOPA-RESPONSIVE; DRD
129400	RAPP-HODGKIN SYNDROME; RHS
129490	ECTODERMAL DYSPLASIA 3; ED3
129600	ECTOPIA LENTIS, ISOLATED
130000	EHLERS-DANLOS SYNDROME, TYPE I
130010	EHLERS-DANLOS SYNDROME, TYPE II
130650	BECKWITH-WIEDEMANN SYNDROME; BWS
130900	AMELOGENESIS IMPERFECTA, TYPE III; AI3
131705	TRANSIENT BULLOUS DERMOLYSIS OF THE NEWBORN; TBDN
131750	EPIDERMOLYSIS BULLOSA DYSTROPHICA, AUTOSOMAL DOMINANT; DDEB
131800	EPIDERMOLYSIS BULLOSA SIMPLEX, WEBER-COCKAYNE TYPE
131850	EPIDERMOLYSIS BULLOSA DYSTROPHICA, PRETIBIAL
131950	EPIDERMOLYSIS BULLOSA SIMPLEX, OGNA TYPE
131960	EPIDERMOLYSIS BULLOSA SIMPLEX WITH MOTTLED PIGMENTATION; EBS-MP
132000	EPIDERMOLYSIS BULLOSA WITH CONGENITAL LOCALIZED ABSENCE OF SKIN AND
132400	EPIPHYSEAL DYSPLASIA, MULTIPLE, 1; EDM1
132450	EPIPHYSEAL DYSPLASIA, MULTIPLE, WITH MYOPIA AND CONDUCTIVE DEAFNESS
133020	ERYTHERMALGIA, PRIMARY
133200	ERYTHROKERATODERMIA VARIABILIS; EKV
133239	ESOPHAGEAL CANCER
133700	EXOSTOSES, MULTIPLE, TYPE I
135300	FIBROMATOSIS, GINGIVAL, 1; GINGF
135700	FIBROSIS OF EXTRAOCULAR MUSCLES, CONGENITAL, 1; CFEOM1
135750	LAURIN-SANDROW SYNDROME
136120	FISH-EYE DISEASE; FED
136630	MENTAL RETARDATION, FRA12A TYPE
136880	FUNDUS ALBIPUNCTATUS
136900	FUNDUS DYSTROPHY, PSEUDOINFLAMMATORY, OF SORSBY; SFD
137215	GASTRIC CANCER
137440	GERSTMANN-STRAUSSLER DISEASE; GSD
137750	GLAUCOMA 1, OPEN ANGLE, A; GLC1A
137760	GLAUCOMA, PRIMARY OPEN ANGLE; POAG
137800	GLIOMA OF BRAIN, FAMILIAL
137920	RENAL CYSTS AND DIABETES SYNDROME
142335	FETAL HEMOGLOBIN QUANTITATIVE TRAIT LOCUS 5; HBFQTL5
142623	HIRSCHSPRUNG DISEASE, SUSCEPTIBILITY TO, 1; HSCR1
142945	HOLOPROSENCEPHALY 3; HPE3
143470	HYPERALPHALIPOPROTEINEMIA
143890	HYPERCHOLESTEROLEMIA, AUTOSOMAL DOMINANT
144200	PALMOPLANTAR KERATODERMA, EPIDERMOLYTIC; EPPK
144700	RENAL CELL CARCINOMA 1; RCC1
144750	HYPEROSTOSIS CORTICALIS GENERALISATA, BENIGN FORM OF WORTH, WITH TORUS
145260	PSEUDOHYPOALDOSTERONISM, TYPE II; PHA2
145500	HYPERTENSION, ESSENTIAL
145600	MALIGNANT HYPERTHERMIA, SUSCEPTIBILITY TO, 1; MHS1
145980	HYPOCALCIURIC HYPERCALCEMIA, FAMILIAL, TYPE I; HHC1
146000	HYPOCHONDROPLASIA; HCH
146110	HYPOGONADOTROPIC HYPOGONADISM
146200	HYPOPARATHYROIDISM, FAMILIAL ISOLATED; FIH
146510	PALLISTER-HALL SYNDROME; PHS
146800	ICHTHYOSIS, BULLOUS TYPE
147050	IgE RESPONSIVENESS, ATOPIC; IGER
147060	HYPERIMMUNOGLOBULIN E RECURRENT INFECTION SYNDROME, AUTOSOMAL DOMINANT
147250	SOLITARY MEDIAN MAXILLARY CENTRAL INCISOR; SMMCI
147891	SMALL PATELLA SYNDROME; SPS
148700	KERATOSIS PALMOPLANTARIS STRIATA I
149400	HYPEREKPLEXIA, HEREDITARY
149730	LACRIMOAURICULODENTODIGITAL SYNDROME; LADD
150250	LARSEN SYNDROME, AUTOSOMAL DOMINANT; LRS1
151400	LEUKEMIA, CHRONIC LYMPHOCYTIC; CLL
151660	LIPODYSTROPHY, FAMILIAL PARTIAL, TYPE 2; FPLD2
151900	LIPOMATOSIS, MULTIPLE
152430	LONGEVITY
152700	SYSTEMIC LUPUS ERYTHEMATOSUS; SLE
153480	BANNAYAN-RILEY-RUVALCABA SYNDROME; BRRS
153640	FECHTNER SYNDROME; FTNS
153650	EPSTEIN SYNDROME
153700	MACULAR DYSTROPHY, VITELLIFORM; VMD
153800	MACULAR DEGENERATION, AGE-RELATED, 2; ARMD2
153870	MACULAR DYSTROPHY, CONCENTRIC ANNULAR
154020	HYPOMAGNESEMIA 2, RENAL; HOMG2
154700	MARFAN SYNDROME; MFS
155100	MAY-HEGGLIN ANOMALY; MHA
155240	THYROID CARCINOMA, FAMILIAL MEDULLARY; MTC
155255	MEDULLOBLASTOMA
156550	KNIEST DYSPLASIA
157170	HOLOPROSENCEPHALY 2; HPE2
157300	MIGRAINE WITH OR WITHOUT AURA, SUSCEPTIBILITY TO, 1
158000	MONILETHRIX
158320	MUIR-TORRE SYNDROME; MTS
158350	COWDEN DISEASE; CD
159000	MUSCULAR DYSTROPHY, LIMB-GIRDLE, TYPE 1A; LGMD1A
159001	MUSCULAR DYSTROPHY, LIMB-GIRDLE, TYPE 1B; LGMD1B
159900	MYOCLONIC DYSTONIA
160120	EPISODIC ATAXIA, TYPE 1; EA1
160150	MYOPATHY, CENTRONUCLEAR, AUTOSOMAL DOMINANT
160500	MYOPATHY, DISTAL 1; MPD1
160800	MYOTONIA CONGENITA, AUTOSOMAL DOMINANT
160900	DYSTROPHIA MYOTONICA 1
160980	CARNEY COMPLEX, TYPE 1; CNC1
161200	NAIL-PATELLA SYNDROME; NPS
161550	NASOPHARYNGEAL CARCINOMA
161800	NEMALINE MYOPATHY 3; NEM3
161950	IgA NEPHROPATHY 1; IGAN1
162091	SCHWANNOMATOSIS
162100	AMYOTROPHY, HEREDITARY NEURALGIC; HNA
162210	NEUROFIBROMATOSIS, FAMILIAL SPINAL
162300	MULTIPLE ENDOCRINE NEOPLASIA, TYPE IIB; MEN2B
162900	NEVUS, KERATINOCYTIC, NONEPIDERMOLYTIC
163500	NIGHT BLINDNESS, CONGENITAL STATIONARY, AUTOSOMAL DOMINANT 2; CSNBAD2
164230	OBSESSIVE-COMPULSIVE DISORDER 1; OCD1
164500	SPINOCEREBELLAR ATAXIA 7; SCA7
165300	OPTIC ATROPHY 3, AUTOSOMAL DOMINANT
165500	OPTIC ATROPHY 1; OPA1
165720	OSTEOARTHRITIS
166710	OSTEOPOROSIS
167200	PACHYONYCHIA CONGENITA, TYPE 1; PC1
167210	PACHYONYCHIA CONGENITA, TYPE 2; PC2
167400	PAROXYSMAL EXTREME PAIN DISORDER
167870	PANIC DISORDER 1; PAND1
168000	PARAGANGLIOMAS 1; PGL1
168600	PARKINSON DISEASE; PD
168601	PARKINSON DISEASE, FAMILIAL, TYPE 1; PARK1
169150	PATTERNED DYSTROPHY OF RETINAL PIGMENT EPITHELIUM
169400	PELGER-HUET ANOMALY; PHA
169600	BENIGN CHRONIC PEMPHIGUS; BCPM
170390	ANDERSEN CARDIODYSRHYTHMIC PERIODIC PARALYSIS
170650	PERIODONTITIS, AGGRESSIVE, 1
171300	PHEOCHROMOCYTOMA
171400	MULTIPLE ENDOCRINE NEOPLASIA, TYPE IIA; MEN2A
172700	PICK DISEASE OF BRAIN
172800	PIEBALD TRAIT; PBT
173900	POLYCYSTIC KIDNEYS
174050	POLYCYSTIC LIVER DISEASE; PCLD
174200	POLYDACTYLY, POSTAXIAL, TYPE A1
174700	POLYDACTYLY, PREAXIAL IV
175200	PEUTZ-JEGHERS SYNDROME; PJS
175700	GREIG CEPHALOPOLYSYNDACTYLY SYNDROME; GCPS
176500	DEMENTIA, FAMILIAL BRITISH; FBD
176670	HUTCHINSON-GILFORD PROGERIA SYNDROME; HGPS
176780	PELVIC ORGAN PROLAPSE
176807	PROSTATE CANCER
176920	PROTEUS SYNDROME
177170	PSEUDOACHONDROPLASIA; PSACH
177200	LIDDLE SYNDROME
177650	EXFOLIATION SYNDROME; XFS
177820	PSEUDO-VON WILLEBRAND DISEASE
177900	PSORIASIS SUSCEPTIBILITY 1; PSORS1
178500	PULMONARY FIBROSIS, IDIOPATHIC
179010	PYLORIC STENOSIS, INFANTILE HYPERTROPHIC 1; IHPS1
179850	DOWLING-DEGOS DISEASE; DDD
180300	RHEUMATOID ARTHRITIS; RA
181350	EMERY-DREIFUSS MUSCULAR DYSTROPHY, AUTOSOMAL DOMINANT; EDMD2
181430	SCAPULOPERONEAL MYOPATHY, MYH7-RELATED; SPMM
181500	SCHIZOPHRENIA; SCZD
182212	SHPRINTZEN-GOLDBERG CRANIOSYNOSTOSIS SYNDROME
182290	SMITH-MAGENIS SYNDROME; SMS
182920	MYOPATHY, SPHEROID BODY
182940	NEURAL TUBE DEFECTS
182980	SPINAL MUSCULAR ATROPHY, PROXIMAL, ADULT, AUTOSOMAL DOMINANT
183900	SPONDYLOEPIPHYSEAL DYSPLASIA CONGENITA; SEDC
184250	SPONDYLOEPIMETAPHYSEAL DYSPLASIA, STRUDWICK TYPE
184500	STEATOCYSTOMA MULTIPLEX
184700	POLYCYSTIC OVARY SYNDROME 1; PCOS1
184840	STICKLER SYNDROME, TYPE III; STL3
185500	SUPRAVALVULAR AORTIC STENOSIS; SVAS
185800	SYMPHALANGISM, PROXIMAL; SYM1
187500	TETRALOGY OF FALLOT
187600	THANATOPHORIC DYSPLASIA, TYPE I; TD1
187950	THROMBOCYTHEMIA, ESSENTIAL
188050	THROMBOPHILIA
188470	THYROID CARCINOMA, FOLLICULAR; FTC
188550	THYROID CARCINOMA, PAPILLARY
188570	THYROID HORMONE RESISTANCE, GENERALIZED, AUTOSOMAL DOMINANT; GRTH
188890	TOBACCO ADDICTION, SUSCEPTIBILITY TO
190320	TRICHODENTOOSSEOUS SYNDROME
190350	TRICHORHINOPHALANGEAL SYNDROME, TYPE I; TRPS1
190351	TRICHORHINOPHALANGEAL SYNDROME, TYPE III; TRPS3
191100	TUBEROUS SCLEROSIS; TS
191830	RENAL ADYSPLASIA
192600	CARDIOMYOPATHY, FAMILIAL HYPERTROPHIC; CMH
192605	VENTRICULAR TACHYCARDIA, FAMILIAL
193520	WATSON SYNDROME
193530	WEYERS ACROFACIAL DYSOSTOSIS
193700	ARTHROGRYPOSIS, DISTAL, TYPE 2A; DA2A
193900	WHITE SPONGE NEVUS OF CANNON
194050	WILLIAMS-BEUREN SYNDROME; WBS
194200	WOLFF-PARKINSON-WHITE SYNDROME
194470	ZINC, ELEVATED PLASMA
200150	CHOREOACANTHOCYTOSIS; CHAC
200610	ACHONDROGENESIS, TYPE II; ACG2
200700	CHONDRODYSPLASIA, GREBE TYPE
200990	ACROCALLOSAL SYNDROME; ACLS
201250	ACROMESOMELIC DYSPLASIA, HUNTER-THOMPSON TYPE
201470	ACYL-CoA DEHYDROGENASE, SHORT-CHAIN, DEFICIENCY OF
201710	LIPOID CONGENITAL ADRENAL HYPERPLASIA
201750	POR DEFICIENCY
202110	ADRENAL HYPERPLASIA, CONGENITAL, DUE TO 17-ALPHA-HYDROXYLASE DEFICIENCY
202370	ADRENOLEUKODYSTROPHY, AUTOSOMAL NEONATAL FORM
203200	ALBINISM, OCULOCUTANEOUS, TYPE II; OCA2
203300	HERMANSKY-PUDLAK SYNDROME; HPS
203450	ALEXANDER DISEASE
203655	ALOPECIA UNIVERSALIS CONGENITA; ALUNC
203780	ALPORT SYNDROME, AUTOSOMAL RECESSIVE
203800	ALSTROM SYNDROME; ALMS
204500	CEROID LIPOFUSCINOSIS, NEURONAL, 2; CLN2
204700	AMELOGENESIS IMPERFECTA, PIGMENTED HYPOMATURATION TYPE
204870	CORNEAL DYSTROPHY, GELATINOUS DROP-LIKE
205400	TANGIER DISEASE; TGD
207410	ANTLEY-BIXLER SYNDROME; ABS
208085	ARTHROGRYPOSIS, RENAL DYSFUNCTION, AND CHOLESTASIS
209300	ATRANSFERRINEMIA
209500	ATRICHIA WITH PAPULAR LESIONS; APL
209850	AUTISM
209880	AUTONOMIC CONTROL, CONGENITAL FAILURE OF
209900	BARDET-BIEDL SYNDROME; BBS
209950	ATYPICAL MYCOBACTERIOSIS, FAMILIAL
211750	C SYNDROME
211980	LUNG CANCER
212065	CONGENITAL DISORDER OF GLYCOSYLATION, TYPE Ia; CDG1A
212070	CARBOXYPEPTIDASE N DEFICIENCY
213700	CEREBROTENDINOUS XANTHOMATOSIS
214100	ZELLWEGER SYNDROME; ZS
214450	GRISCELLI SYNDROME, TYPE 1; GS1
214800	CHARGE SYNDROME
215140	HYDROPS-ECTOPIC CALCIFICATION-MOTH-EATEN SKELETAL DYSPLASIA
215150	OTOSPONDYLOMEGAEPIPHYSEAL DYSPLASIA; OSMED
215300	CHONDROSARCOMA
217400	CORNEAL DYSTROPHY AND PERCEPTIVE DEAFNESS
217700	CORNEAL ENDOTHELIAL DYSTROPHY 2; CHED2
217800	MACULAR DYSTROPHY, CORNEAL, 1; MCDC1
218000	AGENESIS OF THE CORPUS CALLOSUM WITH PERIPHERAL NEUROPATHY; ACCPN
218040	COSTELLO SYNDROME
218700	HYPOTHYROIDISM, CONGENITAL, NONGOITROUS, 2; CHNG2
219000	FRASER SYNDROME
219200	CUTIS LAXA, AUTOSOMAL RECESSIVE, TYPE II
219700	CYSTIC FIBROSIS; CF
219750	CYSTINOSIS, ADULT NONNEPHROPATHIC
219800	CYSTINOSIS, NEPHROPATHIC; CTNS
219900	CYSTINOSIS, LATE-ONSET JUVENILE OR ADOLESCENT NEPHROPATHIC TYPE
222100	DIABETES MELLITUS, INSULIN-DEPENDENT; IDDM
222600	DIASTROPHIC DYSPLASIA
222700	LYSINURIC PROTEIN INTOLERANCE; LPI
223100	LACTASE PERSISTENCE
223900	NEUROPATHY, HEREDITARY SENSORY AND AUTONOMIC, TYPE III; HSAN3
224050	CEREBELLAR HYPOPLASIA, VLDLR-ASSOCIATED; VLDLRCH
224410	DYSSEGMENTAL DYSPLASIA, SILVERMAN-HANDMAKER TYPE; DDSH
224900	ECTODERMAL DYSPLASIA, ANHIDROTIC
225000	ROSSELLI-GULIENETTI SYNDROME
225060	CLEFT LIP/PALATE-ECTODERMAL DYSPLASIA SYNDROME; CLPED1
225400	EHLERS-DANLOS SYNDROME, TYPE VI
226600	EPIDERMOLYSIS BULLOSA DYSTROPHICA, AUTOSOMAL RECESSIVE; RDEB
226650	EPIDERMOLYSIS BULLOSA, JUNCTIONAL, NON-HERLITZ TYPE
226670	EPIDERMOLYSIS BULLOSA SIMPLEX WITH MUSCULAR DYSTROPHY
226700	EPIDERMOLYSIS BULLOSA, JUNCTIONAL, HERLITZ TYPE
226730	EPIDERMOLYSIS BULLOSA JUNCTIONALIS WITH PYLORIC ATRESIA
226900	EPIPHYSEAL DYSPLASIA, MULTIPLE, 4; EDM4
226980	EPIPHYSEAL DYSPLASIA, MULTIPLE, WITH EARLY-ONSET DIABETES MELLITUS
227220	SKIN/HAIR/EYE PIGMENTATION, VARIATION IN, 1; SHEP1
227240	SKIN/HAIR/EYE PIGMENTATION, VARIATION IN, 5; SHEP5
227810	FANCONI-BICKEL SYNDROME; FBS
228300	FERTILE EUNUCH SYNDROME
228600	FIBROMATOSIS, JUVENILE HYALINE
228900	FIBULAR HYPOPLASIA AND COMPLEX BRACHYDACTYLY
228930	FIBULAR APLASIA OR HYPOPLASIA, FEMORAL BOWING AND POLY-, SYN-, AND
229300	FRIEDREICH ATAXIA 1; FRDA
230500	GM1-GANGLIOSIDOSIS, TYPE I
230600	GM1-GANGLIOSIDOSIS, TYPE II
230650	GM1-GANGLIOSIDOSIS, TYPE III
231095	GHOSAL HEMATODIAPHYSEAL DYSPLASIA; GHDD
231200	GIANT PLATELET SYNDROME
232300	GLYCOGEN STORAGE DISEASE II
232400	GLYCOGEN STORAGE DISEASE III
232500	GLYCOGEN STORAGE DISEASE IV
233910	GTP CYCLOHYDROLASE I DEFICIENCY
234000	FACTOR XII DEFICIENCY
234200	NEURODEGENERATION WITH BRAIN IRON ACCUMULATION 1; NBIA1
235400	HEMOLYTIC UREMIC SYNDROME, ATYPICAL; aHUS
235550	HEPATIC VENOOCCLUSIVE DISEASE WITH IMMUNODEFICIENCY; VODI
236490	HYALINOSIS, INFANTILE SYSTEMIC
236670	WALKER-WARBURG SYNDROME; WWS
237500	DUBIN-JOHNSON SYNDROME; DJS
239100	HYPEROSTOSIS CORTICALIS GENERALISATA
239200	HYPERPARATHYROIDISM, NEONATAL SEVERE PRIMARY; NSHPT
239510	HYPERPROLINEMIA, TYPE II
241800	HYPOTHALAMIC HAMARTOMAS
241850	HYPOTHYROIDISM, ATHYROIDAL, WITH SPIKY HAIR AND CLEFT PALATE
242100	ICHTHYOSIFORM ERYTHRODERMA, CONGENITAL, NONBULLOUS, 1; NCIE1
242300	ICHTHYOSIS, LAMELLAR, 1; LI1
242500	ICHTHYOSIS CONGENITA, HARLEQUIN FETUS TYPE
242860	IMMUNODEFICIENCY-CENTROMERIC INSTABILITY-FACIAL ANOMALIES SYNDROME
243000	INDIFFERENCE TO PAIN, CONGENITAL, AUTOSOMAL RECESSIVE
243800	JOHANSON-BLIZZARD SYNDROME; JBS
244400	KARTAGENER SYNDROME
245000	PAPILLON-LEFEVRE SYNDROME; PALS
245010	HAIM-MUNK SYNDROME; HMS
245050	SUCCINYL-CoA:3-OXOACID CoA TRANSFERASE DEFICIENCY
245340	ERYTHROCYTE LACTATE TRANSPORTER DEFECT
245480	SPECIFIC GRANULE DEFICIENCY; SGD
245660	LARYNGOONYCHOCUTANEOUS SYNDROME; LOCS
245900	LECITHIN:CHOLESTEROL ACYLTRANSFERASE DEFICIENCY
247100	LIPOID PROTEINOSIS OF URBACH AND WIETHE
248190	HYPOMAGNESEMIA, RENAL, WITH OCULAR INVOLVEMENT
248200	STARGARDT DISEASE 1; STGD1
248250	HYPOMAGNESEMIA 3, RENAL; HOMG3
248370	MANDIBULOACRAL DYSPLASIA WITH TYPE A LIPODYSTROPHY; MADA
248510	MANNOSIDOSIS, BETA A, LYSOSOMAL
248600	MAPLE SYRUP URINE DISEASE
249000	MECKEL SYNDROME, TYPE 1; MKS1
249500	MENTAL RETARDATION, AUTOSOMAL RECESSIVE 1; MRT1
249900	METACHROMATIC LEUKODYSTROPHY DUE TO SAPOSIN B DEFICIENCY
250100	METACHROMATIC LEUKODYSTROPHY
251110	METHYLMALONIC ACIDURIA, cblB TYPE
251200	MICROCEPHALY, PRIMARY AUTOSOMAL RECESSIVE, 1; MCPH1
251880	MITOCHONDRIAL DNA DEPLETION SYNDROME, HEPATOCEREBRAL FORM
252010	MITOCHONDRIAL COMPLEX I DEFICIENCY
252150	MOLYBDENUM COFACTOR DEFICIENCY
252500	MUCOLIPIDOSIS II ALPHA/BETA
252600	MUCOLIPIDOSIS III ALPHA/BETA
252900	MUCOPOLYSACCHARIDOSIS TYPE IIIA
252920	MUCOPOLYSACCHARIDOSIS TYPE IIIB
252940	MUCOPOLYSACCHARIDOSIS TYPE IIID
253010	MORQUIO SYNDROME B
253270	HOLOCARBOXYLASE SYNTHETASE DEFICIENCY
253280	MUSCLE-EYE-BRAIN DISEASE; MEB
253600	MUSCULAR DYSTROPHY, LIMB-GIRDLE, TYPE 2A; LGMD2A
253601	MUSCULAR DYSTROPHY, LIMB-GIRDLE, TYPE 2B; LGMD2B
253700	MUSCULAR DYSTROPHY, LIMB-GIRDLE, TYPE 2C; LGMD2C
254110	MUSCULAR DYSTROPHY, LIMB-GIRDLE, TYPE 2H; LGMD2H
254130	MIYOSHI MYOPATHY; MM
254780	MYOCLONIC EPILEPSY OF LAFORA
255110	CARNITINE PALMITOYLTRANSFERASE II DEFICIENCY, LATE-ONSET
255120	CARNITINE PALMITOYLTRANSFERASE I DEFICIENCY
255200	MYOPATHY, CENTRONUCLEAR, AUTOSOMAL RECESSIVE
255700	MYOTONIA CONGENITA, AUTOSOMAL RECESSIVE
255800	SCHWARTZ-JAMPEL SYNDROME, TYPE 1; SJS1
255960	MYXOMA, INTRACARDIAC
256000	LEIGH SYNDROME; LS
256050	ATELOSTEOGENESIS, TYPE II; AOII
256100	NEPHRONOPHTHISIS 1; NPHP1
256600	NEUROAXONAL DYSTROPHY, INFANTILE; INAD1
256700	NEUROBLASTOMA
256731	CEROID LIPOFUSCINOSIS, NEURONAL, 5; CLN5
257220	NIEMANN-PICK DISEASE, TYPE C1; NPC1
258501	3-@METHYLGLUTACONIC ACIDURIA, TYPE III
258660	NONARTERITIC ANTERIOR ISCHEMIC OPTIC NEUROPATHY, SUSCEPTIBILITY TO
259500	OSTEOGENIC SARCOMA
259730	OSTEOPETROSIS, AUTOSOMAL RECESSIVE 3; OPTB3
259770	OSTEOPOROSIS-PSEUDOGLIOMA SYNDROME; OPPG
260540	PARKINSON-DEMENTIA SYNDROME
260920	HYPER-IgD SYNDROME; HIDS
261500	PEROXIDASE AND PHOSPHOLIPID DEFICIENCY IN EOSINOPHILS
261550	PERSISTENT MULLERIAN DUCT SYNDROME, TYPES I AND II; PMDS
261750	PHOSPHORYLASE KINASE DEFICIENCY OF LIVER AND MUSCLE, AUTOSOMAL RECESSIVE
262500	GROWTH HORMONE INSENSITIVITY SYNDROME
262600	PITUITARY DWARFISM III
263800	GITELMAN SYNDROME
264300	17-@BETA HYDROXYSTEROID DEHYDROGENASE III DEFICIENCY
264350	PSEUDOHYPOALDOSTERONISM, TYPE I, AUTOSOMAL RECESSIVE; PHA1
264470	PEROXISOMAL ACYL-CoA OXIDASE DEFICIENCY
264700	VITAMIN D-DEPENDENT RICKETS, TYPE I
264800	PSEUDOXANTHOMA ELASTICUM; PXE
266510	REFSUM DISEASE, INFANTILE FORM
266600	INFLAMMATORY BOWEL DISEASE 1; IBD1
266900	SENIOR-LOKEN SYNDROME 1; SLSN1
267430	RENAL TUBULAR DYSGENESIS; RTD
267750	KNOBLOCH SYNDROME, TYPE I
268000	RETINITIS PIGMENTOSA; RP
268130	REVESZ SYNDROME
268220	RHABDOMYOSARCOMA 2; RMS2
268310	ROBINOW SYNDROME, AUTOSOMAL RECESSIVE
269500	SCLEROSTEOSIS; SOST
269600	SEA-BLUE HISTIOCYTE DISEASE
270400	SMITH-LEMLI-OPITZ SYNDROME; SLOS
270550	SPASTIC ATAXIA, CHARLEVOIX-SAGUENAY TYPE; SACS
270700	SPASTIC PARAPLEGIA 15, AUTOSOMAL RECESSIVE; SPG15
271245	INFANTILE-ONSET SPINOCEREBELLAR ATAXIA; IOSCA
271700	SPONDYLOPERIPHERAL DYSPLASIA
272200	MULTIPLE SULFATASE DEFICIENCY; MSD
272460	SPONDYLOCARPOTARSAL SYNOSTOSIS SYNDROME
273300	TESTICULAR TUMORS
273800	THROMBASTHENIA OF GLANZMANN AND NAEGELI
274300	THYROID HORMONE RESISTANCE, GENERALIZED, AUTOSOMAL RECESSIVE; GRTH
274400	THYROID HORMONOGENESIS, GENETIC DEFECT IN, 1
274500	THYROID HORMONOGENESIS, GENETIC DEFECT IN, 2A
274600	PENDRED SYNDROME; PDS
275000	GRAVES DISEASE
275210	TIGHT SKIN CONTRACTURE SYNDROME, LETHAL
275355	SQUAMOUS CELL CARCINOMA, HEAD AND NECK; HNSCC
275630	CHANARIN-DORFMAN SYNDROME; CDS
276300	MISMATCH REPAIR CANCER SYNDROME
276820	ULNA AND FIBULA, ABSENCE OF, WITH SEVERE LIMB DEFICIENCY
276950	VACTERL ASSOCIATION WITH HYDROCEPHALUS
277000	ROKITANSKY-KUSTER-HAUSER SYNDROME
277180	VAS DEFERENS, CONGENITAL BILATERAL APLASIA OF; CBAVD
277400	METHYLMALONIC ACIDURIA AND HOMOCYSTINURIA, cblC TYPE
277440	VITAMIN D-DEPENDENT RICKETS, TYPE II
277450	VITAMIN K-DEPENDENT CLOTTING FACTORS, COMBINED DEFICIENCY OF, 1
277580	WAARDENBURG-SHAH SYNDROME
277590	WEAVER SYNDROME
277610	WEISSENBACHER-ZWEYMULLER SYNDROME; WZS
277700	WERNER SYNDROME; WRN
277730	WERNICKE-KORSAKOFF SYNDROME
278250	WRINKLY SKIN SYNDROME; WSS
278300	XANTHINURIA, TYPE I
278760	XERODERMA PIGMENTOSUM, COMPLEMENTATION GROUP F; XPF
300000	OPITZ SYNDROME
300049	HETEROTOPIA, PERIVENTRICULAR, X-LINKED DOMINANT
300069	CARDIOMYOPATHY, DILATED, 3A; CMD3A
300100	ADRENOLEUKODYSTROPHY; ALD
300183	NONCOMPACTION OF LEFT VENTRICULAR MYOCARDIUM, FAMILIAL ISOLATED, X-LINKED;
300243	MENTAL RETARDATION, X-LINKED, SYNDROMIC, CHRISTIANSON TYPE
300257	DANON DISEASE
300291	ECTODERMAL DYSPLASIA, HYPOHIDROTIC, WITH IMMUNE DEFICIENCY
300301	ECTODERMAL DYSPLASIA, ANHIDROTIC, WITH IMMUNODEFICIENCY, OSTEOPETROSIS,
300376	MUSCULAR DYSTROPHY, BECKER TYPE; BMD
300434	STOCCO DOS SANTOS X-LINKED MENTAL RETARDATION SYNDROME
300472	CORPUS CALLOSUM, AGENESIS OF, WITH MENTAL RETARDATION, OCULAR COLOBOMA,
300511	PREMATURE OVARIAN FAILURE 2A; POF2A
300537	HETEROTOPIA, PERIVENTRICULAR, EHLERS-DANLOS VARIANT
300584	IMMUNODEFICIENCY WITHOUT ANHIDROTIC ECTODERMAL DYSPLASIA
300636	ATYPICAL MYCOBACTERIOSIS, FAMILIAL, X-LINKED 1; AMCBX1
300695	SCAPULOPERONEAL MYOPATHY, X-LINKED DOMINANT
300696	MYOPATHY, X-LINKED, WITH POSTURAL MUSCLE ATROPHY; XMPMA
300706	MENTAL RETARDATION, X-LINKED, SYNDROMIC, TURNER TYPE
300707	TOE SYNDACTYLY, TELECANTHUS, AND ANOGENITAL AND RENAL MALFORMATIONS;
300718	MYOPATHY, REDUCING BODY, X-LINKED, CHILDHOOD-ONSET
302045	CARDIOMYOPATHY, DILATED, 3B; CMD3B
302060	BARTH SYNDROME; BTHS
302350	NANCE-HORAN SYNDROME; NHS
304110	CRANIOFRONTONASAL SYNDROME; CFNS
304120	OTOPALATODIGITAL SYNDROME, TYPE II; OPD2
307800	HYPOPHOSPHATEMIC RICKETS, X-LINKED DOMINANT
308050	CONGENITAL HEMIDYSPLASIA WITH ICHTHYOSIFORM ERYTHRODERMA AND LIMB
308300	INCONTINENTIA PIGMENTI; IP
308940	LEIOMYOMATOSIS, ESOPHAGEAL AND VULVAL, WITH NEPHROPATHY
309350	MELNICK-NEEDLES SYNDROME; MNS
309500	RENPENNING SYNDROME 1; RENS1
309549	MENTAL RETARDATION, X-LINKED 9; MRX9
309583	MENTAL RETARDATION, X-LINKED, SNYDER-ROBINSON TYPE
310200	MUSCULAR DYSTROPHY, DUCHENNE TYPE; DMD
310400	MYOTUBULAR MYOPATHY 1; MTM1
311300	OTOPALATODIGITAL SYNDROME, TYPE I; OPD1
600072	FATAL FAMILIAL INSOMNIA; FFI
600110	STARGARDT DISEASE 3; STGD3
600116	PARKINSON DISEASE 2, AUTOSOMAL RECESSIVE JUVENILE; PARK2
600121	RHIZOMELIC CHONDRODYSPLASIA PUNCTATA, TYPE 3; RCDP3
600132	RETINITIS PIGMENTOSA 14; RP14
600145	SACRAL DEFECT WITH ANTERIOR MENINGOCELE
600195	VENOUS MALFORMATIONS, MULTIPLE CUTANEOUS AND MUCOSAL; VMCM
600204	EPIPHYSEAL DYSPLASIA, MULTIPLE, 2; EDM2
600208	MACROTHROMBOCYTOPENIA AND PROGRESSIVE SENSORINEURAL DEAFNESS
600224	SPINOCEREBELLAR ATAXIA 5; SCA5
600263	HELICOBACTER PYLORI INFECTION, SUSCEPTIBILITY TO
600274	FRONTOTEMPORAL DEMENTIA; FTD
600316	DEAFNESS, NEUROSENSORY, AUTOSOMAL RECESSIVE 3; DFNB3
600320	DIABETES MELLITUS, INSULIN-DEPENDENT, 5; IDDM5
600363	SPASTIC PARAPLEGIA 6, AUTOSOMAL DOMINANT; SPG6
600376	OSLER-RENDU-WEBER SYNDROME 2; ORW2
600648	NEVUS, EPIDERMAL, EPIDERMOLYTIC HYPERKERATOTIC TYPE
600649	CARNITINE PALMITOYLTRANSFERASE II DEFICIENCY, INFANTILE
600669	EPILEPSY, IDIOPATHIC GENERALIZED; EIG
600794	NEURONOPATHY, DISTAL HEREDITARY MOTOR, TYPE V; HMN5
600807	ASTHMA, SUSCEPTIBILITY TO
600858	CARDIOMYOPATHY, FAMILIAL HYPERTROPHIC, WITH WOLFF-PARKINSON-WHITE
600886	HYPERFERRITINEMIA-CATARACT SYNDROME
600919	CARDIAC ARRHYTHMIA, ANKYRIN-B-RELATED
600962	PALMOPLANTAR KERATODERMA, NONEPIDERMOLYTIC; NEPPK
600969	EPIPHYSEAL DYSPLASIA, MULTIPLE, 3; EDM3
600971	DEAFNESS, NEUROSENSORY, AUTOSOMAL RECESSIVE 6; DFNB6
600972	ACHONDROGENESIS, TYPE IB; ACG1B
600974	DEAFNESS, NEUROSENSORY, AUTOSOMAL RECESSIVE 7; DFNB7
601005	TIMOTHY SYNDROME; TS
601067	USHER SYNDROME, TYPE ID; USH1D
601098	CHARCOT-MARIE-TOOTH DISEASE, DEMYELINATING, TYPE 1C; CMT1C
601104	SUPRANUCLEAR PALSY, PROGRESSIVE, 1; PSNP1
601152	HEREDITARY MOTOR AND SENSORY NEUROPATHY VI
601214	NAXOS DISEASE
601277	ICHTHYOSIS, LAMELLAR, 2; LI2
601321	NEUROFIBROMATOSIS-NOONAN SYNDROME; NFNS
601367	STROKE, ISCHEMIC
601386	DEAFNESS, AUTOSOMAL RECESSIVE 12; DFNB12
601399	PLATELET DISORDER, FAMILIAL, WITH ASSOCIATED MYELOID MALIGNANCY
601451	NEVO SYNDROME
601462	MYASTHENIC SYNDROME, CONGENITAL, SLOW-CHANNEL; SCCMS
601472	CHARCOT-MARIE-TOOTH DISEASE, AXONAL, TYPE 2D; CMT2D
601494	CARDIOMYOPATHY, DILATED, 1D; CMD1D
601518	PROSTATE CANCER, HEREDITARY, 1; HPC1
601553	HYPOTRICHOSIS, CONGENITAL, WITH JUVENILE MACULAR DYSTROPHY; HJMD
601559	STUVE-WIEDEMANN SYNDROME
601596	CHARCOT-MARIE-TOOTH DISEASE, TYPE 4C; CMT4C
601626	LEUKEMIA, ACUTE MYELOID; AML
601665	OBESITY
601678	BARTTER SYNDROME, ANTENATAL, TYPE 1
601680	ARTHROGRYPOSIS, DISTAL, TYPE 2B; DA2B
601706	YEMENITE DEAF-BLIND HYPOPIGMENTATION SYNDROME
601718	RETINITIS PIGMENTOSA 19; RP19
601813	EXUDATIVE VITREORETINOPATHY 4; EVR4
601815	PHOSPHOGLYCERATE DEHYDROGENASE DEFICIENCY
601847	CHOLESTASIS, PROGRESSIVE FAMILIAL INTRAHEPATIC 2; PFIC2
601859	AUTOIMMUNE LYMPHOPROLIFERATIVE SYNDROME; ALPS
601868	DEAFNESS, AUTOSOMAL DOMINANT NONSYNDROMIC SENSORINEURAL 13; DFNA13
601884	BONE MINERAL DENSITY QUANTITATIVE TRAIT LOCUS 1; BMND1
602032	ECTODERMAL DYSPLASIA, 'PURE' HAIR-NAIL TYPE
602081	SPEECH-LANGUAGE DISORDER 1; SPCH1
602082	CORNEAL DYSTROPHY OF BOWMAN LAYER, TYPE II; CDB2
602093	CONE DYSTROPHY 3; COD3
602111	SPONDYLOEPIMETAPHYSEAL DYSPLASIA, TYPE II
602433	AMYOTROPHIC LATERAL SCLEROSIS 4, JUVENILE; ALS4
602481	MIGRAINE, FAMILIAL HEMIPLEGIC, 2; FHM2
602491	HYPERLIPIDEMIA, COMBINED, 1
602522	BARTTER SYNDROME, INFANTILE, WITH SENSORINEURAL DEAFNESS
602722	RENAL TUBULAR ACIDOSIS, DISTAL, AUTOSOMAL RECESSIVE; RTADR
602849	MUENKE SYNDROME
602875	ACROMESOMELIC DYSPLASIA, MAROTEAUX TYPE; AMDM
603013	SCHIZOPHRENIA 6; SCZD6
603075	MACULAR DEGENERATION, AGE-RELATED, 1; ARMD1
603218	HUNTINGTON DISEASE-LIKE 1; HDL1
603278	FOCAL SEGMENTAL GLOMERULOSCLEROSIS 1; FSGS1
603284	CEREBRAL CAVERNOUS MALFORMATIONS 2; CCM2
603471	CITRULLINEMIA, TYPE II, ADULT-ONSET; CTLN2
603516	SPINOCEREBELLAR ATAXIA 10; SCA10
603543	LIMB-MAMMARY SYNDROME; LMS
603552	HEMOPHAGOCYTIC LYMPHOHISTIOCYTOSIS, FAMILIAL, 4; FHL4
603553	HEMOPHAGOCYTIC LYMPHOHISTIOCYTOSIS, FAMILIAL, 2; FHL2
603563	SPASTIC PARAPLEGIA 8, AUTOSOMAL DOMINANT; SPG8
603622	DEAFNESS, AUTOSOMAL DOMINANT NONSYNDROMIC SENSORINEURAL 17; DFNA17
603649	CONE-ROD DYSTROPHY 7; CORD7
603688	PROSTATE CANCER/BRAIN CANCER SUSCEPTIBILITY
603776	HYPERCHOLESTEROLEMIA, AUTOSOMAL DOMINANT, 3; HCHOLA3
603813	HYPERCHOLESTEROLEMIA, AUTOSOMAL RECESSIVE; ARH
603896	LEUKOENCEPHALOPATHY WITH VANISHING WHITE MATTER; VWM
603932	INTERVERTEBRAL DISC DISEASE; IDD
603956	CERVICAL CANCER
603965	FOCAL SEGMENTAL GLOMERULOSCLEROSIS 2; FSGS2
604004	MEGALENCEPHALIC LEUKOENCEPHALOPATHY WITH SUBCORTICAL CYSTS; MLC
604116	CONE-ROD DYSTROPHY 3; CORD3
604129	EPIDERMOLYSIS BULLOSA PRURIGINOSA
604169	NONCOMPACTION OF LEFT VENTRICULAR MYOCARDIUM, FAMILIAL ISOLATED, AUTOSOMAL
604232	LEBER CONGENITAL AMAUROSIS, TYPE III
604278	RENAL TUBULAR ACIDOSIS, PROXIMAL, WITH OCULAR ABNORMALITIES AND MENTAL
604286	MUSCULAR DYSTROPHY, LIMB-GIRDLE, TYPE 2E; LGMD2E
604292	ECTRODACTYLY, ECTODERMAL DYSPLASIA, AND CLEFT LIP/PALATE SYNDROME
604302	RHEUMATOID ARTHRITIS, SYSTEMIC JUVENILE
604308	MASS SYNDROME
604326	SPINOCEREBELLAR ATAXIA 12; SCA12
604348	ADVANCED SLEEP-PHASE SYNDROME, FAMILIAL
604360	SPASTIC PARAPLEGIA 11, AUTOSOMAL RECESSIVE; SPG11
604370	OVARIAN CANCER, EPITHELIAL
604377	CARDIOENCEPHALOMYOPATHY, FATAL INFANTILE, DUE TO CYTOCHROME c OXIDASE
604379	HYPOTRICHOSIS, AUTOSOMAL RECESSIVE; AH
604391	ATAXIA-TELANGIECTASIA-LIKE DISORDER; ATLD
604400	ARRHYTHMOGENIC RIGHT VENTRICULAR DYSPLASIA, FAMILIAL, 5; ARVD5
604432	SPINOCEREBELLAR ATAXIA 11; SCA11
604536	ECTODERMAL DYSPLASIA/SKIN FRAGILITY SYNDROME
604537	LEBER CONGENITAL AMAUROSIS, TYPE V; LCA5
604563	CHARCOT-MARIE-TOOTH DISEASE, TYPE 4B2; CMT4B2
604715	ORTHOSTATIC INTOLERANCE
604901	NORTH AMERICAN INDIAN CHILDHOOD CIRRHOSIS; NAIC
604906	SCHIZOPHRENIA 9; SCZD9
604929	EMERY-DREIFUSS MUSCULAR DYSTROPHY, AUTOSOMAL RECESSIVE; EDMD3
605027	LYMPHOMA, NON-HODGKIN, FAMILIAL
605039	C-LIKE SYNDROME
605074	RENAL CELL CARCINOMA, PAPILLARY
605249	SEBASTIAN SYNDROME; SBS
605289	SPLIT-HAND/FOOT MALFORMATION 4; SHFM4
605387	CATARACT, POSTERIOR POLAR, 3; CTPP3
605462	BASAL CELL CARCINOMA, MULTIPLE
605543	PARKINSON DISEASE 4, AUTOSOMAL DOMINANT LEWY BODY; PARK4
605588	CHARCOT-MARIE-TOOTH DISEASE, AXONAL, TYPE 2B1
605676	CARDIOMYOPATHY, DILATED, WITH WOOLLY HAIR AND KERATODERMA
605714	AMYLOIDOSIS, CEREBROARTERIAL, HEREDITARY, IOWA TYPE
605805	DERMATITIS, ATOPIC, 4; ATOD4
605814	CITRULLINEMIA, TYPE II, NEONATAL-ONSET
605899	GLYCINE ENCEPHALOPATHY; GCE
605911	3-@HYDROXY-3-METHYLGLUTARYL-CoA SYNTHASE 2, MITOCHONDRIAL, DEFICIENCY
605990	URIC ACID NEPHROLITHIASIS, SUSCEPTIBILITY TO
606002	SPINOCEREBELLAR ATAXIA, AUTOSOMAL RECESSIVE 1; SCAR1
606054	PROPIONIC ACIDEMIA
606072	RIPPLING MUSCLE DISEASE; RMD
606159	BASAL GANGLIA DISEASE, ADULT-ONSET
606324	PARKINSON DISEASE 7, AUTOSOMAL RECESSIVE EARLY-ONSET; PARK7
606369	EPILEPTIC ENCEPHALOPATHY, LENNOX-GASTAUT TYPE
606574	OCULOCUTANEOUS ALBINISM, TYPE IV; OCA4
606595	CHARCOT-MARIE-TOOTH DISEASE, AXONAL, TYPE 2F
606606	SHORT STATURE, PITUITARY AND CEREBELLAR DEFECTS, AND SMALL SELLA TURCICA
606612	MUSCULAR DYSTROPHY, CONGENITAL, 1C; MDC1C
606617	NONCOMPACTION OF LEFT VENTRICULAR MYOCARDIUM WITH CONGENITAL HEART
606657	GLAUCOMA, NORMAL TENSION, SUSCEPTIBILITY TO
606658	SPINOCEREBELLAR ATAXIA 15; SCA15
606664	GLYCINE N-METHYLTRANSFERASE DEFICIENCY
606688	SPONGIFORM ENCEPHALOPATHY WITH NEUROPSYCHIATRIC FEATURES
606690	LYMPHANGIOLEIOMYOMATOSIS; LAM
606705	DEAFNESS, AUTOSOMAL DOMINANT NONSYNDROMIC SENSORINEURAL 36; DFNA36
606768	MYOPATHY, DISTAL, WITH ANTERIOR TIBIAL ONSET; DMAT
606788	ANOREXIA NERVOSA, SUSCEPTIBILITY TO, 1; ANON1
606824	GLUCOSE/GALACTOSE MALABSORPTION; GGM
606843	IMMUNODEFICIENCY WITH HYPER-IgM, TYPE 3
606854	POLYMICROGYRIA, BILATERAL FRONTOPARIETAL
606856	PANCREATIC CANCER, SUSCEPTIBILITY TO, 1
606858	PREMATURE CHROMOSOME CONDENSATION WITH MICROCEPHALY AND MENTAL RETARDATION
606864	PARAGANGLIOMA AND GASTRIC STROMAL SARCOMA
606904	EPILEPSY, JUVENILE MYOCLONIC; JME
606943	USHER SYNDROME, TYPE IG; USH1G
606966	NEPHRONOPHTHISIS 4; NPHP4
606996	SENIOR-LOKEN SYNDROME 4; SLSN4
607084	DEAFNESS, AUTOSOMAL RECESSIVE 31; DFNB31
607091	CONGENITAL DISORDER OF GLYCOSYLATION, TYPE IId; CDG2D
607155	MUSCULAR DYSTROPHY, LIMB-GIRDLE, TYPE 2I; LGMD2I
607174	MENINGIOMA, FAMILIAL
607200	THYROID HORMONOGENESIS, GENETIC DEFECT IN, 6
607236	HYPOPREBETALIPOPROTEINEMIA, ACANTHOCYTOSIS, RETINITIS PIGMENTOSA,
607259	SPASTIC PARAPLEGIA 7, AUTOSOMAL RECESSIVE; SPG7
607276	RESTING HEART RATE
607322	CHOLESTERYL ESTER TRANSFER PROTEIN DEFICIENCY
607330	LATHOSTEROLOSIS
607341	FOCAL CORTICAL DYSPLASIA OF TAYLOR; FCDT
607364	BARTTER SYNDROME, TYPE 3
607426	COENZYME Q10 DEFICIENCY
607450	ARRHYTHMOGENIC RIGHT VENTRICULAR DYSPLASIA, FAMILIAL, 8; ARVD8
607453	DEAFNESS, AUTOSOMAL DOMINANT NONSYNDROMIC SENSORINEURAL 44; DFNA44
607457	GIL BLOOD GROUP
607459	SENSORY ATAXIC NEUROPATHY, DYSARTHRIA, AND OPHTHALMOPARESIS; SANDO
607482	CARDIOMYOPATHY, DILATED, 1M; CMD1M
607485	FRONTOTEMPORAL LOBAR DEGENERATION WITH UBIQUITIN-POSITIVE INCLUSIONS;
607486	KNOPS BLOOD GROUP SYSTEM; KN
607499	BULIMIA NERVOSA, SUSCEPTIBILITY TO, 1; BULN1
607523	TOENAIL DYSTROPHY, ISOLATED
607541	CORNEAL DYSTROPHY, AVELLINO TYPE; CDA
607572	LEPROSY, SUSCEPTIBILITY TO, 2
607598	LETHAL CONGENITAL CONTRACTURE SYNDROME 2; LCCS2
607602	ICHTHYOSIS, CYCLIC, WITH EPIDERMOLYTIC HYPERKERATOSIS
607624	GRISCELLI SYNDROME, TYPE 2; GS2
607625	NIEMANN-PICK DISEASE, TYPE C2
607626	ICHTHYOSIS, LEUKOCYTE VACUOLES, ALOPECIA, AND SCLEROSING CHOLANGITIS
607634	OSTEOPETROSIS, AUTOSOMAL DOMINANT 1; OPTA1
607636	VAN BUCHEM DISEASE, TYPE 2
607655	SKIN FRAGILITY-WOOLLY HAIR SYNDROME
607748	HYPERCHOLANEMIA, FAMILIAL; FHCA
607785	JUVENILE MYELOMONOCYTIC LEUKEMIA; JMML
607801	MUSCULAR DYSTROPHY, LIMB-GIRDLE, TYPE 1C; LGMD1C
607841	DEAFNESS, AUTOSOMAL DOMINANT NONSYNDROMIC SENSORINEURAL, DUE TO MUTATION
607855	MUSCULAR DYSTROPHY, CONGENITAL MEROSIN-DEFICIENT, 1A; MDC1A
607903	HYPOTRICHOSIS, LOCALIZED, AUTOSOMAL RECESSIVE; LAH
607941	ATRIAL SEPTAL DEFECT 2; ASD2
607948	MYCOBACTERIUM TUBERCULOSIS, SUSCEPTIBILITY TO
608056	LIPOATROPHY WITH DIABETES, HEPATIC STEATOSIS, HYPERTROPHIC CARDIOMYOPATHY,
608097	HETEROTOPIA, PERIVENTRICULAR, AUTOSOMAL RECESSIVE
608161	MACULAR DYSTROPHY, VITELLIFORM, ADULT-ONSET
608175	AUTOIMMUNE THYROID DISEASE, SUSCEPTIBILITY TO, 3; AITD3
608180	SYNPOLYDACTYLY 2; SPD2
608203	NEUTROPHIL IMMUNODEFICIENCY SYNDROME
608236	SLOWED NERVE CONDUCTION VELOCITY, AUTOSOMAL DOMINANT
608323	CHARCOT-MARIE-TOOTH DISEASE, DOMINANT INTERMEDIATE C
608328	WEILL-MARCHESANI SYNDROME, AUTOSOMAL DOMINANT
608358	MYOPATHY, MYOSIN STORAGE
608380	RETINITIS PIGMENTOSA 26; RP26
608395	KARAK SYNDROME
608404	PLATELET GLYCOPROTEIN IV DEFICIENCY
608443	MENTAL RETARDATION, AUTOSOMAL RECESSIVE 3; MRT3
608446	MYOCARDIAL INFARCTION, SUSCEPTIBILITY TO, 1
608470	CORNEAL DYSTROPHY OF BOWMAN LAYER, TYPE I; CDB1
608471	CORNEAL DYSTROPHY, LATTICE TYPE IIIA; CDL3A
608565	DEAFNESS, AUTOSOMAL RECESSIVE 35; DFNB35
608594	LIPODYSTROPHY, CONGENITAL GENERALIZED, TYPE 1; CGL1
608611	RIBOSE 5-PHOSPHATE ISOMERASE DEFICIENCY
608612	MANDIBULOACRAL DYSPLASIA WITH TYPE B LIPODYSTROPHY; MADB
608627	AMYOTROPHIC LATERAL SCLEROSIS 8; ALS8
608634	NEURONOPATHY, DISTAL HEREDITARY MOTOR, TYPE IIB; HMN2B
608637	SPONDYLOEPIPHYSEAL DYSPLASIA, OMANI TYPE
608681	SPONDYLOCOSTAL DYSOSTOSIS, AUTOSOMAL RECESSIVE 2; SCDO2
608747	INSULIN-LIKE GROWTH FACTOR I DEFICIENCY
608758	CARDIOMYOPATHY, FAMILIAL HYPERTROPHIC, 10; CMH10
608765	SCOLIOSIS, IDIOPATHIC, SUSCEPTIBILITY TO, 3; IS3
608810	ALPHA-B CRYSTALLINOPATHY
608836	CARNITINE PALMITOYLTRANSFERASE II DEFICIENCY, LETHAL NEONATAL
608840	MUSCULAR DYSTROPHY, CONGENITAL, TYPE 1D
608864	OROFACIAL CLEFT 6
608890	WAARDENBURG SYNDROME, TYPE IID
608898	HEMOPHAGOCYTIC LYMPHOHISTIOCYTOSIS, FAMILIAL, 3; FHL3
608930	MYASTHENIC SYNDROME, CONGENITAL, FAST-CHANNEL
608931	MYASTHENIC SYNDROME, CONGENITAL, ASSOCIATED WITH ACETYLCHOLINE RECEPTOR
608967	LOEYS-DIETZ SYNDROME, TYPE 2A; LDS2A
609006	DEAFNESS, NEUROSENSORY, AUTOSOMAL RECESSIVE 36; DFNB36
609015	TRIFUNCTIONAL PROTEIN DEFICIENCY
609040	ARRHYTHMOGENIC RIGHT VENTRICULAR DYSPLASIA, FAMILIAL, 9; ARVD9
609048	MELANOMA, CUTANEOUS MALIGNANT, 3; CMM3
609054	FANCONI ANEMIA, COMPLEMENTATION GROUP J
609129	AUDITORY NEUROPATHY, AUTOSOMAL DOMINANT, 1
609135	APLASTIC ANEMIA
609136	PERIPHERAL DEMYELINATING NEUROPATHY, CENTRAL DYSMYELINATING LEUKODYSTROPHY,
609141	CORNEAL DYSTROPHY, POSTERIOR POLYMORPHOUS, 3; PPCD3
609200	MYOTILINOPATHY
609254	SENIOR-LOKEN SYNDROME 5; SLSN5
609260	CHARCOT-MARIE-TOOTH DISEASE, AXONAL, TYPE 2A2; CMT2A2
609265	LI-FRAUMENI SYNDROME 2; LFS2
609286	PROGRESSIVE EXTERNAL OPHTHALMOPLEGIA WITH MITOCHONDRIAL DNA DELETIONS,
609304	EPILEPTIC ENCEPHALOPATHY, EARLY INFANTILE, 3
609307	SPINOCEREBELLAR ATAXIA 27; SCA27
609310	COLORECTAL CANCER, HEREDITARY NONPOLYPOSIS, TYPE 2; HNPCC2
609423	HUMAN IMMUNODEFICIENCY VIRUS TYPE 1, SUSCEPTIBILITY TO
609446	GENERALIZED EPILEPSY AND PAROXYSMAL DYSKINESIA; GEPD
609532	HEPATITIS C VIRUS, SUSCEPTIBILITY TO
609583	JOUBERT SYNDROME 4; JBTS4
609597	PARIETAL FORAMINA 2; PFM2
609620	SHORT QT SYNDROME 1; SQT1
609622	SHORT QT SYNDROME 3; SQT3
609638	EPIDERMOLYSIS BULLOSA, LETHAL ACANTHOLYTIC
609796	PEELING SKIN SYNDROME, ACRAL TYPE
609813	SPONDYLOCOSTAL DYSOSTOSIS, AUTOSOMAL RECESSIVE 3; SCDO3
609820	ERYTHROCYTOSIS, FAMILIAL, 3
609821	BLEEDING DISORDER DUE TO P2RY12 DEFECT
609823	DEAFNESS, AUTOSOMAL RECESSIVE 28; DFNB28
609924	AMINOACYLASE 1 DEFICIENCY
610006	2-@METHYLBUTYRYL-CoA DEHYDROGENASE DEFICIENCY
610024	RETINAL CONE DYSTROPHY 3A; RCD3A
610042	CORTICAL DYSPLASIA-FOCAL EPILEPSY SYNDROME
610149	MACULAR DEGENERATION, AGE-RELATED, 7; ARMD7
610153	DEAFNESS, AUTOSOMAL RECESSIVE 49; DFNB49
610163	IMMUNODEFICIENCY DUE TO DEFECT IN CD3-ZETA
610168	LOEYS-DIETZ SYNDROME, TYPE 1B; LDS1B
610187	DIAPHRAGMATIC HERNIA 3
610188	JOUBERT SYNDROME 5; JBTS5
610189	SENIOR-LOKEN SYNDROME 6; SLSN6
610193	ARRHYTHMOGENIC RIGHT VENTRICULAR DYSPLASIA, FAMILIAL, 10; ARVD10
610199	DIABETES MELLITUS, NEONATAL, WITH CONGENITAL HYPOTHYROIDISM
610205	ALAGILLE SYNDROME 2; ALGS2
610217	NEURODEGENERATION WITH BRAIN IRON ACCUMULATION 2; NBIA2
610227	SEBORRHEA-LIKE DERMATITIS WITH PSORIASIFORM ELEMENTS
610253	CHROMOSOME 9q SUBTELOMERIC DELETION SYNDROME
610293	GLYCOSYLPHOSPHATIDYLINOSITOL DEFICIENCY
610353	EPILEPSY, NOCTURNAL FRONTAL LOBE, TYPE 4
610380	LOEYS-DIETZ SYNDROME, TYPE 2B; LDS2B
610424	HEPATITIS B VIRUS, SUSCEPTIBILITY TO
610474	CAMPTODACTYLY, TALL STATURE, AND HEARING LOSS SYNDROME
610476	ARRHYTHMOGENIC RIGHT VENTRICULAR DYSPLASIA, FAMILIAL, 11; ARVD11
610489	PIGMENTED NODULAR ADRENOCORTICAL DISEASE, PRIMARY, 1; PPNAD1
610505	COMBINED OXIDATIVE PHOSPHORYLATION DEFICIENCY 3; COXPD3
610508	MATURITY-ONSET DIABETES OF THE YOUNG, TYPE VII; MODY7
610532	HYPOMYELINATION AND CONGENITAL CATARACT
610599	RETINITIS PIGMENTOSA 36; RP36
610618	ANGIOEDEMA, HEREDITARY, TYPE III; HAE III
610717	NEUTRAL LIPID STORAGE DISEASE WITH MYOPATHY; NLSDM
610733	NOONAN SYNDROME 4; NS4
610743	SPINOCEREBELLAR ATAXIA, AUTOSOMAL RECESSIVE 8; SCAR8
610758	CEREBROOCULOFACIOSKELETAL SYNDROME 4; COFS4
610765	ICHTHYOSIS WITH HYPOTRICHOSIS, AUTOSOMAL RECESSIVE
610799	INVASIVE PNEUMOCOCCAL DISEASE, RECURRENT ISOLATED, 1; IPD1
610828	HOLOPROSENCEPHALY 7; HPE7
610829	HOLOPROSENCEPHALY 9; HPE9
610842	PSEUDOXANTHOMA ELASTICUM-LIKE DISORDER WITH MULTIPLE COAGULATION FACTOR
610878	VESICOURETERAL REFLUX 2; VUR2
610896	BRANCHIOOTORENAL SYNDROME 2; BOR2
610913	SURFACTANT METABOLISM DYSFUNCTION, PULMONARY, 2; SMDP2
610915	OSTEOGENESIS IMPERFECTA, TYPE VIII
610921	SURFACTANT METABOLISM DYSFUNCTION, PULMONARY, 3; SMDP3
610938	CORONARY HEART DISEASE, SUSCEPTIBILITY TO, 7
610954	PITT-HOPKINS SYNDROME; PTHS
610965	XFE PROGEROID SYNDROME
610992	PHOSPHOSERINE AMINOTRANSFERASE DEFICIENCY
611015	AUTISM, SUSCEPTIBILITY TO, 9; AUTS9
611022	DEAFNESS, AUTOSOMAL RECESSIVE, 24; DFNB24
611067	SPINAL MUSCULAR ATROPHY, DISTAL, AUTOSOMAL RECESSIVE, 4; DSMA4
611092	MENTAL RETARDATION, AUTOSOMAL RECESSIVE 6; MRT6
611126	ACYL-CoA DEHYDROGENASE FAMILY, MEMBER 9, DEFICIENCY OF
611134	MECKEL SYNDROME, TYPE 4; MKS4
611162	MALARIA, SUSCEPTIBILITY TO
611185	RESTLESS LEGS SYNDROME, SUSCEPTIBILITY TO, 6
611209	CONGENITAL DISORDER OF GLYCOSYLATION, TYPE IIg; CDG2G
611383	USHER SYNDROME, TYPE IID; USH2D
611407	CARDIOMYOPATHY, DILATED, 1W; CMD1W
611431	NEUROFIBROMATOSIS, TYPE 1-LIKE SYNDROME; NFLS
611489	CORTICOSTEROID-BINDING GLOBULIN DEFICIENCY
611498	NEPHRONOPHTHISIS 7; NPHP7
611528	ARRHYTHMOGENIC RIGHT VENTRICULAR DYSPLASIA, FAMILIAL, 12; ARVD12
611547	STATURE QUANTITATIVE TRAIT LOCUS 9; STQTL9
611556	GLYCOGEN STORAGE DISEASE 0, MUSCLE
611584	WAARDENBURG SYNDROME, TYPE IIE; WS2E
611638	MICROPHTHALMIA, ISOLATED, WITH COLOBOMA 5; MCOPCB5
611664	SKIN/HAIR/EYE PIGMENTATION, VARIATION IN, 7; SHEP7
611718	HYPOMAGNESEMIA 4, RENAL; HOMG4
611755	LEBER CONGENITAL AMAUROSIS, TYPE X; LCA10
611771	LIPOPROTEIN GLOMERULOPATHY; LPG
611775	KAWASAKI DISEASE
611777	BRUGADA SYNDROME 2
611783	ERYTHROCYTOSIS, FAMILIAL, 4; ECYT4
611788	AORTIC ANEURYSM, FAMILIAL THORACIC 6; AAT6
611804	ELLIPTOCYTOSIS 1; EL1
611809	BESTROPHINOPATHY, AUTOSOMAL RECESSIVE; ARB
611812	SEX REVERSAL, FEMALE, WITH DYSGENESIS OF KIDNEYS, ADRENALS, AND LUNGS;
611818	LONG QT SYNDROME 9; LQT9
611819	LONG QT SYNDROME 10; LQT10
611820	LONG QT SYNDROME 11; LQT11
611868	PROSTATE CANCER, HEREDITARY, 12; HPC12
611875	BRUGADA SYNDROME 3
611878	CARDIOMYOPATHY, DILATED, 1Y; CMD1Y
611879	CARDIOMYOPATHY, DILATED, 1Z; CMD1Z
611884	CILIARY DYSKINESIA, PRIMARY, 7
611928	PROSTATE CANCER, HEREDITARY, 13; HPC13
611938	VENTRICULAR TACHYCARDIA, CATECHOLAMINERGIC POLYMORPHIC, 2; CPVT2
611955	PROSTATE CANCER, HEREDITARY, 11; HPC11
612069	AMYOTROPHIC LATERAL SCLEROSIS 10; ALS10
612073	MITOCHONDRIAL DNA DEPLETION SYNDROME, ENCEPHALOMYOPATHIC FORM, WITH
612075	MITOCHONDRIAL DNA DEPLETION SYNDROME, ENCEPHALOMYOPATHIC FORM, WITH
612076	URIC ACID CONCENTRATION, SERUM, QUANTITATIVE TRAIT LOCUS 2; UAQTL2
612079	ALOPECIA, NEUROLOGIC DEFECTS, AND ENDOCRINOPATHY SYNDROME
612100	AUTISM, SUSCEPTIBILITY TO, 15; AUTS15
612119	TREHALASE DEFICIENCY
612124	CARDIOMYOPATHY, FAMILIAL HYPERTROPHIC, 12; CMH12
612138	EPIDERMOLYSIS BULLOSA SIMPLEX WITH PYLORIC ATRESIA
612229	COLORECTAL CANCER, SUSCEPTIBILITY TO, 3; CRCS3

## Sheet: No Motif
OMIM ID	Syndrome name
103470	ALBINISM, OCULAR, WITH SENSORINEURAL DEAFNESS
103500	TIETZ SYNDROME
109800	BLADDER CANCER
114480	BREAST CANCER
114500	COLORECTAL CANCER; CRC
114550	HEPATOCELLULAR CARCINOMA
115200	CARDIOMYOPATHY, DILATED, 1A; CMD1A
117800	EAR WAX, WET/DRY
118600	CHONDROCALCINOSIS 2; CCAL2
123000	CRANIOMETAPHYSEAL DYSPLASIA, AUTOSOMAL DOMINANT; CMDD
123320	CREATINE PHOSPHOKINASE, ELEVATED SERUM
123400	CREUTZFELDT-JAKOB DISEASE; CJD
131300	CAMURATI-ENGELMANN DISEASE
131950	EPIDERMOLYSIS BULLOSA SIMPLEX, OGNA TYPE
133239	ESOPHAGEAL CANCER
133700	EXOSTOSES, MULTIPLE, TYPE I
137215	GASTRIC CANCER
137440	GERSTMANN-STRAUSSLER DISEASE; GSD
142335	FETAL HEMOGLOBIN QUANTITATIVE TRAIT LOCUS 5; HBFQTL5
144700	RENAL CELL CARCINOMA 1; RCC1
147050	IgE RESPONSIVENESS, ATOPIC; IGER
151400	LEUKEMIA, CHRONIC LYMPHOCYTIC; CLL
151660	LIPODYSTROPHY, FAMILIAL PARTIAL, TYPE 2; FPLD2
153550	CHROMOSOME 5q DELETION SYNDROME
159001	MUSCULAR DYSTROPHY, LIMB-GIRDLE, TYPE 1B; LGMD1B
161950	IgA NEPHROPATHY 1; IGAN1
172800	PIEBALD TRAIT; PBT
174050	POLYCYSTIC LIVER DISEASE; PCLD
176670	HUTCHINSON-GILFORD PROGERIA SYNDROME; HGPS
179620	RAPH BLOOD GROUP SYSTEM
181350	EMERY-DREIFUSS MUSCULAR DYSTROPHY, AUTOSOMAL DOMINANT; EDMD2
181500	SCHIZOPHRENIA; SCZD
188570	THYROID HORMONE RESISTANCE, GENERALIZED, AUTOSOMAL DOMINANT; GRTH
192600	CARDIOMYOPATHY, FAMILIAL HYPERTROPHIC; CMH
193510	WAARDENBURG SYNDROME, TYPE IIA; WS2A
211980	LUNG CANCER
212140	CARNITINE DEFICIENCY, SYSTEMIC PRIMARY; CDSP
215300	CHONDROSARCOMA
219700	CYSTIC FIBROSIS; CF
224410	DYSSEGMENTAL DYSPLASIA, SILVERMAN-HANDMAKER TYPE; DDSH
226670	EPIDERMOLYSIS BULLOSA SIMPLEX WITH MUSCULAR DYSTROPHY
227240	SKIN/HAIR/EYE PIGMENTATION, VARIATION IN, 5; SHEP5
242860	IMMUNODEFICIENCY-CENTROMERIC INSTABILITY-FACIAL ANOMALIES SYNDROME
244400	KARTAGENER SYNDROME
248370	MANDIBULOACRAL DYSPLASIA WITH TYPE A LIPODYSTROPHY; MADA
251880	MITOCHONDRIAL DNA DEPLETION SYNDROME, HEPATOCEREBRAL FORM
255800	SCHWARTZ-JAMPEL SYNDROME, TYPE 1; SJS1
259500	OSTEOGENIC SARCOMA
265800	PYCNODYSOSTOSIS
268300	ROBERTS SYNDROME; RBS
269000	SC PHOCOMELIA SYNDROME
274300	THYROID HORMONE RESISTANCE, GENERALIZED, AUTOSOMAL RECESSIVE; GRTH
275355	SQUAMOUS CELL CARCINOMA, HEAD AND NECK; HNSCC
277450	VITAMIN K-DEPENDENT CLOTTING FACTORS, COMBINED DEFICIENCY OF, 1
600072	FATAL FAMILIAL INSOMNIA; FFI
600116	PARKINSON DISEASE 2, AUTOSOMAL RECESSIVE JUVENILE; PARK2
601214	NAXOS DISEASE
601367	STROKE, ISCHEMIC
601596	CHARCOT-MARIE-TOOTH DISEASE, TYPE 4C; CMT4C
601680	ARTHROGRYPOSIS, DISTAL, TYPE 2B; DA2B
603075	MACULAR DEGENERATION, AGE-RELATED, 1; ARMD1
603218	HUNTINGTON DISEASE-LIKE 1; HDL1
604370	OVARIAN CANCER, EPITHELIAL
604536	ECTODERMAL DYSPLASIA/SKIN FRAGILITY SYNDROME
604929	EMERY-DREIFUSS MUSCULAR DYSTROPHY, AUTOSOMAL RECESSIVE; EDMD3
605074	RENAL CELL CARCINOMA, PAPILLARY
605588	CHARCOT-MARIE-TOOTH DISEASE, AXONAL, TYPE 2B1
606072	RIPPLING MUSCLE DISEASE; RMD
606232	CHROMOSOME 22q13.3 DELETION SYNDROME
606574	OCULOCUTANEOUS ALBINISM, TYPE IV; OCA4
606688	SPONGIFORM ENCEPHALOPATHY WITH NEUROPSYCHIATRIC FEATURES
606856	PANCREATIC CANCER, SUSCEPTIBILITY TO, 1
607084	DEAFNESS, AUTOSOMAL RECESSIVE 31; DFNB31
607572	LEPROSY, SUSCEPTIBILITY TO, 2
607785	JUVENILE MYELOMONOCYTIC LEUKEMIA; JMML
607801	MUSCULAR DYSTROPHY, LIMB-GIRDLE, TYPE 1C; LGMD1C
607855	MUSCULAR DYSTROPHY, CONGENITAL MEROSIN-DEFICIENT, 1A; MDC1A
608056	LIPOATROPHY WITH DIABETES, HEPATIC STEATOSIS, HYPERTROPHIC CARDIOMYOPATHY,
608233	HERMANSKY-PUDLAK SYNDROME 2; HPS2
608644	CILIARY DYSKINESIA, PRIMARY, 3
608890	WAARDENBURG SYNDROME, TYPE IID
609015	TRIFUNCTIONAL PROTEIN DEFICIENCY
609016	LONG-CHAIN 3-HYDROXYACYL-CoA DEHYDROGENASE DEFICIENCY
609057	NEPHROPATHY WITH PRETIBIAL EPIDERMOLYSIS BULLOSA AND DEAFNESS
609423	HUMAN IMMUNODEFICIENCY VIRUS TYPE 1, SUSCEPTIBILITY TO
609528	CEREBRAL DYSGENESIS, NEUROPATHY, ICHTHYOSIS, AND PALMOPLANTAR KERATODERMA
609812	MATURITY-ONSET DIABETES OF THE YOUNG, TYPE VIII, WITH EXOCRINE DYSFUNCTION;
609813	SPONDYLOCOSTAL DYSOSTOSIS, AUTOSOMAL RECESSIVE 3; SCDO3
610149	MACULAR DEGENERATION, AGE-RELATED, 7; ARMD7
610460	THIOPURINE S-METHYLTRANSFERASE DEFICIENCY
610599	RETINITIS PIGMENTOSA 36; RP36
610717	NEUTRAL LIPID STORAGE DISEASE WITH MYOPATHY; NLSDM
610758	CEREBROOCULOFACIOSKELETAL SYNDROME 4; COFS4
610832	FANCONI ANEMIA, COMPLEMENTATION GROUP N
610842	PSEUDOXANTHOMA ELASTICUM-LIKE DISORDER WITH MULTIPLE COAGULATION FACTOR
611015	AUTISM, SUSCEPTIBILITY TO, 9; AUTS9
611283	ISOBUTYRYL-CoA DEHYDROGENASE DEFICIENCY
611383	USHER SYNDROME, TYPE IID; USH2D
611528	ARRHYTHMOGENIC RIGHT VENTRICULAR DYSPLASIA, FAMILIAL, 12; ARVD12
611818	LONG QT SYNDROME 9; LQT9
612042	RECOMBINATION RATE QUANTITATIVE TRAIT LOCUS 1; RRQTL1
612138	EPIDERMOLYSIS BULLOSA SIMPLEX WITH PYLORIC ATRESIA
