# Supplementary material for: Genome-Wide Profiling of p63 DNA–Binding Sites Identifies an Element that Regulates Gene Expression during Limb Development in the 7q21 SHFM1 Locus
Source: PLoS Genet. 2010 Aug 19;6(8):e1001065. doi: 10.1371/journal.pgen.1001065 (PMC2924305; doi:10.1371/journal.pgen.1001065)
Supplement: Table S6 — Affected features in p63 potential target gene-associated diseases (PTG-associated diseases). (0.37 MB XLS) [file pgen.1001065.s014.xls]

## Sheet: p63 specific terms
OMIM feature IDs of p63 syndromes
Syndrome ID	Syndrome name	Feature MeSH ID	Feature description
103285	ADULT SYNDROME	D001415	Back
103285	ADULT SYNDROME	D001842	Bone and Bones
103285	ADULT SYNDROME	D001940	Breast
103285	ADULT SYNDROME	D002467	Cell Nucleus
103285	ADULT SYNDROME	D003817	Dentition
103285	ADULT SYNDROME	D005088	Exocrine Glands
103285	ADULT SYNDROME	D005121	Extremities
103285	ADULT SYNDROME	D005123	Eye
103285	ADULT SYNDROME	D005145	Face
103285	ADULT SYNDROME	D005385	Fingers
103285	ADULT SYNDROME	D005528	Foot
103285	ADULT SYNDROME	D006197	Hair
103285	ADULT SYNDROME	D006225	Hand
103285	ADULT SYNDROME	D006257	Head
103285	ADULT SYNDROME	D007180	Incisor
103285	ADULT SYNDROME	D007568	Jaw
103285	ADULT SYNDROME	D007765	Lacrimal Apparatus
103285	ADULT SYNDROME	D008046	Lip
103285	ADULT SYNDROME	D009055	Mouth
103285	ADULT SYNDROME	D009141	Musculoskeletal System
103285	ADULT SYNDROME	D009262	Nails
103285	ADULT SYNDROME	D009301	Nasolacrimal Duct
103285	ADULT SYNDROME	D009333	Neck
103285	ADULT SYNDROME	D009558	Nipples
103285	ADULT SYNDROME	D010159	Palate
103285	ADULT SYNDROME	D012535	Scalp
103285	ADULT SYNDROME	D012679	Sense Organs
103285	ADULT SYNDROME	D012782	Shoulder
103285	ADULT SYNDROME	D012863	Skeleton
103285	ADULT SYNDROME	D012867	Skin
103285	ADULT SYNDROME	D013284	Stomatognathic System
103285	ADULT SYNDROME	D013909	Thorax
103285	ADULT SYNDROME	D014070	Tooth
103285	ADULT SYNDROME	D022003	Cell Nucleus Structures
103285	ADULT SYNDROME	D034582	Integumentary System
103285	ADULT SYNDROME	D034941	Upper Extremity
103285	ADULT SYNDROME	D035002	Lower Extremity
103285	ADULT SYNDROME	D042361	Mammary Glands, Human
103285	ADULT SYNDROME	D042541	Intracellular Space
103285	ADULT SYNDROME	D042581	Intranuclear Space
106260	ANKYLOBLEPHARON-ECTODERMAL DEFECTS-CLEFT LIP/PALATE	D000267	Adhesions
106260	ANKYLOBLEPHARON-ECTODERMAL DEFECTS-CLEFT LIP/PALATE	D001842	Bone and Bones
106260	ANKYLOBLEPHARON-ECTODERMAL DEFECTS-CLEFT LIP/PALATE	D001940	Breast
106260	ANKYLOBLEPHARON-ECTODERMAL DEFECTS-CLEFT LIP/PALATE	D002319	Cardiovascular System
106260	ANKYLOBLEPHARON-ECTODERMAL DEFECTS-CLEFT LIP/PALATE	D002490	Central Nervous System
106260	ANKYLOBLEPHARON-ECTODERMAL DEFECTS-CLEFT LIP/PALATE	D002869	Chromosome Aberrations
106260	ANKYLOBLEPHARON-ECTODERMAL DEFECTS-CLEFT LIP/PALATE	D003817	Dentition
106260	ANKYLOBLEPHARON-ECTODERMAL DEFECTS-CLEFT LIP/PALATE	D004064	Digestive System
106260	ANKYLOBLEPHARON-ECTODERMAL DEFECTS-CLEFT LIP/PALATE	D004373	Ductus Arteriosus
106260	ANKYLOBLEPHARON-ECTODERMAL DEFECTS-CLEFT LIP/PALATE	D004423	Ear
106260	ANKYLOBLEPHARON-ECTODERMAL DEFECTS-CLEFT LIP/PALATE	D004424	Ear Canal
106260	ANKYLOBLEPHARON-ECTODERMAL DEFECTS-CLEFT LIP/PALATE	D004431	Ear, External
106260	ANKYLOBLEPHARON-ECTODERMAL DEFECTS-CLEFT LIP/PALATE	D004628	Embryonic Structures
106260	ANKYLOBLEPHARON-ECTODERMAL DEFECTS-CLEFT LIP/PALATE	D005121	Extremities
106260	ANKYLOBLEPHARON-ECTODERMAL DEFECTS-CLEFT LIP/PALATE	D005123	Eye
106260	ANKYLOBLEPHARON-ECTODERMAL DEFECTS-CLEFT LIP/PALATE	D005140	Eyelashes
106260	ANKYLOBLEPHARON-ECTODERMAL DEFECTS-CLEFT LIP/PALATE	D005143	Eyelids
106260	ANKYLOBLEPHARON-ECTODERMAL DEFECTS-CLEFT LIP/PALATE	D005145	Face
106260	ANKYLOBLEPHARON-ECTODERMAL DEFECTS-CLEFT LIP/PALATE	D005147	Facial Bones
106260	ANKYLOBLEPHARON-ECTODERMAL DEFECTS-CLEFT LIP/PALATE	D005318	Fetal Heart
106260	ANKYLOBLEPHARON-ECTODERMAL DEFECTS-CLEFT LIP/PALATE	D005333	Fetus
106260	ANKYLOBLEPHARON-ECTODERMAL DEFECTS-CLEFT LIP/PALATE	D005528	Foot
106260	ANKYLOBLEPHARON-ECTODERMAL DEFECTS-CLEFT LIP/PALATE	D005545	Forefoot, Human
106260	ANKYLOBLEPHARON-ECTODERMAL DEFECTS-CLEFT LIP/PALATE	D005835	Genitalia
106260	ANKYLOBLEPHARON-ECTODERMAL DEFECTS-CLEFT LIP/PALATE	D005836	Genitalia, Female
106260	ANKYLOBLEPHARON-ECTODERMAL DEFECTS-CLEFT LIP/PALATE	D005837	Genitalia, Male
106260	ANKYLOBLEPHARON-ECTODERMAL DEFECTS-CLEFT LIP/PALATE	D006197	Hair
106260	ANKYLOBLEPHARON-ECTODERMAL DEFECTS-CLEFT LIP/PALATE	D006257	Head
106260	ANKYLOBLEPHARON-ECTODERMAL DEFECTS-CLEFT LIP/PALATE	D006321	Heart
106260	ANKYLOBLEPHARON-ECTODERMAL DEFECTS-CLEFT LIP/PALATE	D007568	Jaw
106260	ANKYLOBLEPHARON-ECTODERMAL DEFECTS-CLEFT LIP/PALATE	D008046	Lip
106260	ANKYLOBLEPHARON-ECTODERMAL DEFECTS-CLEFT LIP/PALATE	D009055	Mouth
106260	ANKYLOBLEPHARON-ECTODERMAL DEFECTS-CLEFT LIP/PALATE	D009141	Musculoskeletal System
106260	ANKYLOBLEPHARON-ECTODERMAL DEFECTS-CLEFT LIP/PALATE	D009262	Nails
106260	ANKYLOBLEPHARON-ECTODERMAL DEFECTS-CLEFT LIP/PALATE	D009333	Neck
106260	ANKYLOBLEPHARON-ECTODERMAL DEFECTS-CLEFT LIP/PALATE	D009420	Nervous System
106260	ANKYLOBLEPHARON-ECTODERMAL DEFECTS-CLEFT LIP/PALATE	D009558	Nipples
106260	ANKYLOBLEPHARON-ECTODERMAL DEFECTS-CLEFT LIP/PALATE	D009666	Nose
106260	ANKYLOBLEPHARON-ECTODERMAL DEFECTS-CLEFT LIP/PALATE	D010159	Palate
106260	ANKYLOBLEPHARON-ECTODERMAL DEFECTS-CLEFT LIP/PALATE	D012137	Respiratory System
106260	ANKYLOBLEPHARON-ECTODERMAL DEFECTS-CLEFT LIP/PALATE	D012535	Scalp
106260	ANKYLOBLEPHARON-ECTODERMAL DEFECTS-CLEFT LIP/PALATE	D012679	Sense Organs
106260	ANKYLOBLEPHARON-ECTODERMAL DEFECTS-CLEFT LIP/PALATE	D012863	Skeleton
106260	ANKYLOBLEPHARON-ECTODERMAL DEFECTS-CLEFT LIP/PALATE	D012867	Skin
106260	ANKYLOBLEPHARON-ECTODERMAL DEFECTS-CLEFT LIP/PALATE	D012886	Skull
106260	ANKYLOBLEPHARON-ECTODERMAL DEFECTS-CLEFT LIP/PALATE	D013284	Stomatognathic System
106260	ANKYLOBLEPHARON-ECTODERMAL DEFECTS-CLEFT LIP/PALATE	D013909	Thorax
106260	ANKYLOBLEPHARON-ECTODERMAL DEFECTS-CLEFT LIP/PALATE	D014034	Toes
106260	ANKYLOBLEPHARON-ECTODERMAL DEFECTS-CLEFT LIP/PALATE	D014070	Tooth
106260	ANKYLOBLEPHARON-ECTODERMAL DEFECTS-CLEFT LIP/PALATE	D014566	Urogenital System
106260	ANKYLOBLEPHARON-ECTODERMAL DEFECTS-CLEFT LIP/PALATE	D034582	Integumentary System
106260	ANKYLOBLEPHARON-ECTODERMAL DEFECTS-CLEFT LIP/PALATE	D035002	Lower Extremity
106260	ANKYLOBLEPHARON-ECTODERMAL DEFECTS-CLEFT LIP/PALATE	D041981	Gastrointestinal Tract
129400	RAPP-HODGKIN SYNDROME; RHS	D000267	Adhesions
129400	RAPP-HODGKIN SYNDROME; RHS	D001368	Axis
129400	RAPP-HODGKIN SYNDROME; RHS	D001842	Bone and Bones
129400	RAPP-HODGKIN SYNDROME; RHS	D002574	Cervical Vertebrae
129400	RAPP-HODGKIN SYNDROME; RHS	D003817	Dentition
129400	RAPP-HODGKIN SYNDROME; RHS	D004064	Digestive System
129400	RAPP-HODGKIN SYNDROME; RHS	D004423	Ear
129400	RAPP-HODGKIN SYNDROME; RHS	D004424	Ear Canal
129400	RAPP-HODGKIN SYNDROME; RHS	D004431	Ear, External
129400	RAPP-HODGKIN SYNDROME; RHS	D005121	Extremities
129400	RAPP-HODGKIN SYNDROME; RHS	D005123	Eye
129400	RAPP-HODGKIN SYNDROME; RHS	D005138	Eyebrows
129400	RAPP-HODGKIN SYNDROME; RHS	D005143	Eyelids
129400	RAPP-HODGKIN SYNDROME; RHS	D005145	Face
129400	RAPP-HODGKIN SYNDROME; RHS	D005334	Fever
129400	RAPP-HODGKIN SYNDROME; RHS	D005441	Fluids and Secretions
129400	RAPP-HODGKIN SYNDROME; RHS	D005546	Forehead
129400	RAPP-HODGKIN SYNDROME; RHS	D005835	Genitalia
129400	RAPP-HODGKIN SYNDROME; RHS	D005836	Genitalia, Female
129400	RAPP-HODGKIN SYNDROME; RHS	D005837	Genitalia, Male
129400	RAPP-HODGKIN SYNDROME; RHS	D006197	Hair
129400	RAPP-HODGKIN SYNDROME; RHS	D006225	Hand
129400	RAPP-HODGKIN SYNDROME; RHS	D006257	Head
129400	RAPP-HODGKIN SYNDROME; RHS	D007568	Jaw
129400	RAPP-HODGKIN SYNDROME; RHS	D008046	Lip
129400	RAPP-HODGKIN SYNDROME; RHS	D009055	Mouth
129400	RAPP-HODGKIN SYNDROME; RHS	D009141	Musculoskeletal System
129400	RAPP-HODGKIN SYNDROME; RHS	D009262	Nails
129400	RAPP-HODGKIN SYNDROME; RHS	D009333	Neck
129400	RAPP-HODGKIN SYNDROME; RHS	D009666	Nose
129400	RAPP-HODGKIN SYNDROME; RHS	D010159	Palate
129400	RAPP-HODGKIN SYNDROME; RHS	D010160	Palate, Soft
129400	RAPP-HODGKIN SYNDROME; RHS	D012137	Respiratory System
129400	RAPP-HODGKIN SYNDROME; RHS	D012535	Scalp
129400	RAPP-HODGKIN SYNDROME; RHS	D012634	Bodily Secretions
129400	RAPP-HODGKIN SYNDROME; RHS	D012679	Sense Organs
129400	RAPP-HODGKIN SYNDROME; RHS	D012863	Skeleton
129400	RAPP-HODGKIN SYNDROME; RHS	D012867	Skin
129400	RAPP-HODGKIN SYNDROME; RHS	D013131	Spine
129400	RAPP-HODGKIN SYNDROME; RHS	D013284	Stomatognathic System
129400	RAPP-HODGKIN SYNDROME; RHS	D013542	Sweat
129400	RAPP-HODGKIN SYNDROME; RHS	D013666	Tears
129400	RAPP-HODGKIN SYNDROME; RHS	D014070	Tooth
129400	RAPP-HODGKIN SYNDROME; RHS	D014566	Urogenital System
129400	RAPP-HODGKIN SYNDROME; RHS	D014609	Uvula
129400	RAPP-HODGKIN SYNDROME; RHS	D019066	Facies
129400	RAPP-HODGKIN SYNDROME; RHS	D034582	Integumentary System
129400	RAPP-HODGKIN SYNDROME; RHS	D034941	Upper Extremity
129400	RAPP-HODGKIN SYNDROME; RHS	D041981	Gastrointestinal Tract
603543	LIMB-MAMMARY SYNDROME; LMS	D001842	Bone and Bones
603543	LIMB-MAMMARY SYNDROME; LMS	D001940	Breast
603543	LIMB-MAMMARY SYNDROME; LMS	D002467	Cell Nucleus
603543	LIMB-MAMMARY SYNDROME; LMS	D003239	Connective Tissue Cells
603543	LIMB-MAMMARY SYNDROME; LMS	D003817	Dentition
603543	LIMB-MAMMARY SYNDROME; LMS	D004064	Digestive System
603543	LIMB-MAMMARY SYNDROME; LMS	D005088	Exocrine Glands
603543	LIMB-MAMMARY SYNDROME; LMS	D005121	Extremities
603543	LIMB-MAMMARY SYNDROME; LMS	D005123	Eye
603543	LIMB-MAMMARY SYNDROME; LMS	D005145	Face
603543	LIMB-MAMMARY SYNDROME; LMS	D005347	Fibroblasts
603543	LIMB-MAMMARY SYNDROME; LMS	D005528	Foot
603543	LIMB-MAMMARY SYNDROME; LMS	D005545	Forefoot, Human
603543	LIMB-MAMMARY SYNDROME; LMS	D006197	Hair
603543	LIMB-MAMMARY SYNDROME; LMS	D006214	Hallux
603543	LIMB-MAMMARY SYNDROME; LMS	D006225	Hand
603543	LIMB-MAMMARY SYNDROME; LMS	D006257	Head
603543	LIMB-MAMMARY SYNDROME; LMS	D007568	Jaw
603543	LIMB-MAMMARY SYNDROME; LMS	D009055	Mouth
603543	LIMB-MAMMARY SYNDROME; LMS	D009141	Musculoskeletal System
603543	LIMB-MAMMARY SYNDROME; LMS	D009262	Nails
603543	LIMB-MAMMARY SYNDROME; LMS	D009333	Neck
603543	LIMB-MAMMARY SYNDROME; LMS	D009558	Nipples
603543	LIMB-MAMMARY SYNDROME; LMS	D010159	Palate
603543	LIMB-MAMMARY SYNDROME; LMS	D010160	Palate, Soft
603543	LIMB-MAMMARY SYNDROME; LMS	D012679	Sense Organs
603543	LIMB-MAMMARY SYNDROME; LMS	D012863	Skeleton
603543	LIMB-MAMMARY SYNDROME; LMS	D012867	Skin
603543	LIMB-MAMMARY SYNDROME; LMS	D013234	Stem Cells
603543	LIMB-MAMMARY SYNDROME; LMS	D013284	Stomatognathic System
603543	LIMB-MAMMARY SYNDROME; LMS	D013909	Thorax
603543	LIMB-MAMMARY SYNDROME; LMS	D014034	Toes
603543	LIMB-MAMMARY SYNDROME; LMS	D014070	Tooth
603543	LIMB-MAMMARY SYNDROME; LMS	D014609	Uvula
603543	LIMB-MAMMARY SYNDROME; LMS	D022003	Cell Nucleus Structures
603543	LIMB-MAMMARY SYNDROME; LMS	D034582	Integumentary System
603543	LIMB-MAMMARY SYNDROME; LMS	D034941	Upper Extremity
603543	LIMB-MAMMARY SYNDROME; LMS	D035002	Lower Extremity
603543	LIMB-MAMMARY SYNDROME; LMS	D041981	Gastrointestinal Tract
603543	LIMB-MAMMARY SYNDROME; LMS	D042361	Mammary Glands, Human
603543	LIMB-MAMMARY SYNDROME; LMS	D042541	Intracellular Space
603543	LIMB-MAMMARY SYNDROME; LMS	D042581	Intranuclear Space
604292	ECTRODACTYLY, ECTODERMAL DYSPLASIA, AND CLEFT LIP/PALATE SYNDROME	D000921	Antibody-Producing Cells
604292	ECTRODACTYLY, ECTODERMAL DYSPLASIA, AND CLEFT LIP/PALATE SYNDROME	D001402	B-Lymphocytes
604292	ECTRODACTYLY, ECTODERMAL DYSPLASIA, AND CLEFT LIP/PALATE SYNDROME	D001743	Urinary Bladder
604292	ECTRODACTYLY, ECTODERMAL DYSPLASIA, AND CLEFT LIP/PALATE SYNDROME	D001769	Blood
604292	ECTRODACTYLY, ECTODERMAL DYSPLASIA, AND CLEFT LIP/PALATE SYNDROME	D001773	Blood Cells
604292	ECTRODACTYLY, ECTODERMAL DYSPLASIA, AND CLEFT LIP/PALATE SYNDROME	D001842	Bone and Bones
604292	ECTRODACTYLY, ECTODERMAL DYSPLASIA, AND CLEFT LIP/PALATE SYNDROME	D001940	Breast
604292	ECTRODACTYLY, ECTODERMAL DYSPLASIA, AND CLEFT LIP/PALATE SYNDROME	D002490	Central Nervous System
604292	ECTRODACTYLY, ECTODERMAL DYSPLASIA, AND CLEFT LIP/PALATE SYNDROME	D003817	Dentition
604292	ECTRODACTYLY, ECTODERMAL DYSPLASIA, AND CLEFT LIP/PALATE SYNDROME	D004064	Digestive System
604292	ECTRODACTYLY, ECTODERMAL DYSPLASIA, AND CLEFT LIP/PALATE SYNDROME	D004240	Diverticulum
604292	ECTRODACTYLY, ECTODERMAL DYSPLASIA, AND CLEFT LIP/PALATE SYNDROME	D004423	Ear
604292	ECTRODACTYLY, ECTODERMAL DYSPLASIA, AND CLEFT LIP/PALATE SYNDROME	D004848	Epithelium
604292	ECTRODACTYLY, ECTODERMAL DYSPLASIA, AND CLEFT LIP/PALATE SYNDROME	D005088	Exocrine Glands
604292	ECTRODACTYLY, ECTODERMAL DYSPLASIA, AND CLEFT LIP/PALATE SYNDROME	D005121	Extremities
604292	ECTRODACTYLY, ECTODERMAL DYSPLASIA, AND CLEFT LIP/PALATE SYNDROME	D005123	Eye
604292	ECTRODACTYLY, ECTODERMAL DYSPLASIA, AND CLEFT LIP/PALATE SYNDROME	D005138	Eyebrows
604292	ECTRODACTYLY, ECTODERMAL DYSPLASIA, AND CLEFT LIP/PALATE SYNDROME	D005140	Eyelashes
604292	ECTRODACTYLY, ECTODERMAL DYSPLASIA, AND CLEFT LIP/PALATE SYNDROME	D005143	Eyelids
604292	ECTRODACTYLY, ECTODERMAL DYSPLASIA, AND CLEFT LIP/PALATE SYNDROME	D005145	Face
604292	ECTRODACTYLY, ECTODERMAL DYSPLASIA, AND CLEFT LIP/PALATE SYNDROME	D005528	Foot
604292	ECTRODACTYLY, ECTODERMAL DYSPLASIA, AND CLEFT LIP/PALATE SYNDROME	D005835	Genitalia
604292	ECTRODACTYLY, ECTODERMAL DYSPLASIA, AND CLEFT LIP/PALATE SYNDROME	D005836	Genitalia, Female
604292	ECTRODACTYLY, ECTODERMAL DYSPLASIA, AND CLEFT LIP/PALATE SYNDROME	D005837	Genitalia, Male
604292	ECTRODACTYLY, ECTODERMAL DYSPLASIA, AND CLEFT LIP/PALATE SYNDROME	D006197	Hair
604292	ECTRODACTYLY, ECTODERMAL DYSPLASIA, AND CLEFT LIP/PALATE SYNDROME	D006225	Hand
604292	ECTRODACTYLY, ECTODERMAL DYSPLASIA, AND CLEFT LIP/PALATE SYNDROME	D006257	Head
604292	ECTRODACTYLY, ECTODERMAL DYSPLASIA, AND CLEFT LIP/PALATE SYNDROME	D006424	Hemic and Immune Systems
604292	ECTRODACTYLY, ECTODERMAL DYSPLASIA, AND CLEFT LIP/PALATE SYNDROME	D007107	Immune System
604292	ECTRODACTYLY, ECTODERMAL DYSPLASIA, AND CLEFT LIP/PALATE SYNDROME	D007568	Jaw
604292	ECTRODACTYLY, ECTODERMAL DYSPLASIA, AND CLEFT LIP/PALATE SYNDROME	D007668	Kidney
604292	ECTRODACTYLY, ECTODERMAL DYSPLASIA, AND CLEFT LIP/PALATE SYNDROME	D007962	Leukocytes
604292	ECTRODACTYLY, ECTODERMAL DYSPLASIA, AND CLEFT LIP/PALATE SYNDROME	D007963	Leukocytes, Mononuclear
604292	ECTRODACTYLY, ECTODERMAL DYSPLASIA, AND CLEFT LIP/PALATE SYNDROME	D008046	Lip
604292	ECTRODACTYLY, ECTODERMAL DYSPLASIA, AND CLEFT LIP/PALATE SYNDROME	D008214	Lymphocytes
604292	ECTRODACTYLY, ECTODERMAL DYSPLASIA, AND CLEFT LIP/PALATE SYNDROME	D009055	Mouth
604292	ECTRODACTYLY, ECTODERMAL DYSPLASIA, AND CLEFT LIP/PALATE SYNDROME	D009141	Musculoskeletal System
604292	ECTRODACTYLY, ECTODERMAL DYSPLASIA, AND CLEFT LIP/PALATE SYNDROME	D009262	Nails
604292	ECTRODACTYLY, ECTODERMAL DYSPLASIA, AND CLEFT LIP/PALATE SYNDROME	D009305	Nasopharynx
604292	ECTRODACTYLY, ECTODERMAL DYSPLASIA, AND CLEFT LIP/PALATE SYNDROME	D009333	Neck
604292	ECTRODACTYLY, ECTODERMAL DYSPLASIA, AND CLEFT LIP/PALATE SYNDROME	D009420	Nervous System
604292	ECTRODACTYLY, ECTODERMAL DYSPLASIA, AND CLEFT LIP/PALATE SYNDROME	D009558	Nipples
604292	ECTRODACTYLY, ECTODERMAL DYSPLASIA, AND CLEFT LIP/PALATE SYNDROME	D009666	Nose
604292	ECTRODACTYLY, ECTODERMAL DYSPLASIA, AND CLEFT LIP/PALATE SYNDROME	D010159	Palate
604292	ECTRODACTYLY, ECTODERMAL DYSPLASIA, AND CLEFT LIP/PALATE SYNDROME	D010413	Penis
604292	ECTRODACTYLY, ECTODERMAL DYSPLASIA, AND CLEFT LIP/PALATE SYNDROME	D010614	Pharynx
604292	ECTRODACTYLY, ECTODERMAL DYSPLASIA, AND CLEFT LIP/PALATE SYNDROME	D012137	Respiratory System
604292	ECTRODACTYLY, ECTODERMAL DYSPLASIA, AND CLEFT LIP/PALATE SYNDROME	D012469	Salivary Glands
604292	ECTRODACTYLY, ECTODERMAL DYSPLASIA, AND CLEFT LIP/PALATE SYNDROME	D012535	Scalp
604292	ECTRODACTYLY, ECTODERMAL DYSPLASIA, AND CLEFT LIP/PALATE SYNDROME	D012679	Sense Organs
604292	ECTRODACTYLY, ECTODERMAL DYSPLASIA, AND CLEFT LIP/PALATE SYNDROME	D012863	Skeleton
604292	ECTRODACTYLY, ECTODERMAL DYSPLASIA, AND CLEFT LIP/PALATE SYNDROME	D012867	Skin
604292	ECTRODACTYLY, ECTODERMAL DYSPLASIA, AND CLEFT LIP/PALATE SYNDROME	D013284	Stomatognathic System
604292	ECTRODACTYLY, ECTODERMAL DYSPLASIA, AND CLEFT LIP/PALATE SYNDROME	D013909	Thorax
604292	ECTRODACTYLY, ECTODERMAL DYSPLASIA, AND CLEFT LIP/PALATE SYNDROME	D014070	Tooth
604292	ECTRODACTYLY, ECTODERMAL DYSPLASIA, AND CLEFT LIP/PALATE SYNDROME	D014513	Ureter
604292	ECTRODACTYLY, ECTODERMAL DYSPLASIA, AND CLEFT LIP/PALATE SYNDROME	D014521	Urethra
604292	ECTRODACTYLY, ECTODERMAL DYSPLASIA, AND CLEFT LIP/PALATE SYNDROME	D014551	Urinary Tract
604292	ECTRODACTYLY, ECTODERMAL DYSPLASIA, AND CLEFT LIP/PALATE SYNDROME	D014566	Urogenital System
604292	ECTRODACTYLY, ECTODERMAL DYSPLASIA, AND CLEFT LIP/PALATE SYNDROME	D018987	Salivary Ducts
604292	ECTRODACTYLY, ECTODERMAL DYSPLASIA, AND CLEFT LIP/PALATE SYNDROME	D034582	Integumentary System
604292	ECTRODACTYLY, ECTODERMAL DYSPLASIA, AND CLEFT LIP/PALATE SYNDROME	D034941	Upper Extremity
604292	ECTRODACTYLY, ECTODERMAL DYSPLASIA, AND CLEFT LIP/PALATE SYNDROME	D035002	Lower Extremity
604292	ECTRODACTYLY, ECTODERMAL DYSPLASIA, AND CLEFT LIP/PALATE SYNDROME	D041981	Gastrointestinal Tract
605289	SPLIT-HAND/FOOT MALFORMATION 4; SHFM4	D001133	Bones of Upper Extremity
605289	SPLIT-HAND/FOOT MALFORMATION 4; SHFM4	D001842	Bone and Bones
605289	SPLIT-HAND/FOOT MALFORMATION 4; SHFM4	D001940	Breast
605289	SPLIT-HAND/FOOT MALFORMATION 4; SHFM4	D003817	Dentition
605289	SPLIT-HAND/FOOT MALFORMATION 4; SHFM4	D005088	Exocrine Glands
605289	SPLIT-HAND/FOOT MALFORMATION 4; SHFM4	D005121	Extremities
605289	SPLIT-HAND/FOOT MALFORMATION 4; SHFM4	D005145	Face
605289	SPLIT-HAND/FOOT MALFORMATION 4; SHFM4	D005385	Fingers
605289	SPLIT-HAND/FOOT MALFORMATION 4; SHFM4	D005528	Foot
605289	SPLIT-HAND/FOOT MALFORMATION 4; SHFM4	D005529	Foot Bones
605289	SPLIT-HAND/FOOT MALFORMATION 4; SHFM4	D006197	Hair
605289	SPLIT-HAND/FOOT MALFORMATION 4; SHFM4	D006225	Hand
605289	SPLIT-HAND/FOOT MALFORMATION 4; SHFM4	D006257	Head
605289	SPLIT-HAND/FOOT MALFORMATION 4; SHFM4	D006724	Hoof and Claw
605289	SPLIT-HAND/FOOT MALFORMATION 4; SHFM4	D007568	Jaw
605289	SPLIT-HAND/FOOT MALFORMATION 4; SHFM4	D008682	Metatarsal Bones
605289	SPLIT-HAND/FOOT MALFORMATION 4; SHFM4	D009055	Mouth
605289	SPLIT-HAND/FOOT MALFORMATION 4; SHFM4	D009141	Musculoskeletal System
605289	SPLIT-HAND/FOOT MALFORMATION 4; SHFM4	D009262	Nails
605289	SPLIT-HAND/FOOT MALFORMATION 4; SHFM4	D010159	Palate
605289	SPLIT-HAND/FOOT MALFORMATION 4; SHFM4	D012863	Skeleton
605289	SPLIT-HAND/FOOT MALFORMATION 4; SHFM4	D012867	Skin
605289	SPLIT-HAND/FOOT MALFORMATION 4; SHFM4	D013284	Stomatognathic System
605289	SPLIT-HAND/FOOT MALFORMATION 4; SHFM4	D013933	Thumb
605289	SPLIT-HAND/FOOT MALFORMATION 4; SHFM4	D014024	Tissues
605289	SPLIT-HAND/FOOT MALFORMATION 4; SHFM4	D014070	Tooth
605289	SPLIT-HAND/FOOT MALFORMATION 4; SHFM4	D034582	Integumentary System
605289	SPLIT-HAND/FOOT MALFORMATION 4; SHFM4	D034941	Upper Extremity
605289	SPLIT-HAND/FOOT MALFORMATION 4; SHFM4	D035002	Lower Extremity
605289	SPLIT-HAND/FOOT MALFORMATION 4; SHFM4	D042361	Mammary Glands, Human
605289	SPLIT-HAND/FOOT MALFORMATION 4; SHFM4	D050276	Hand Bones
605289	SPLIT-HAND/FOOT MALFORMATION 4; SHFM4	D050279	Metacarpal Bones
605289	SPLIT-HAND/FOOT MALFORMATION 4; SHFM4	D050281	Bones of Lower Extremity

## Sheet: Alltarget specific
Summary
p63 features/all features in the list		49/110
ratio		0.445
P value		3.60174e-29
Feature ID	from Genes mapped by ChIP-seq	from Genes mapped by ChIP-seq	from OMIM database	from OMIM database	P-value	Feature description
	# of mapped diseases with the feature	# of mapped diseases	# of total diseases with the feature	# of total diseases
D042541	602	904	2492	5948	1.47796e-59	Intracellular Space
D022083	599	904	2478	5948	4.05498e-59	Cytoplasmic Structure
D002467	540	904	2260	5948	4.41423e-47	Cell Nuclei
D022003	540	904	2260	5948	4.41423e-47	Cell Nucleus Structure
D042581	539	904	2258	5948	9.02523e-47	Intranuclear Space
D005441	458	904	1908	5948	1.0391e-36	Fluids and Secretions
D006424	433	904	1780	5948	2.1099e-35	Hemic and Immune Systems
D014024	660	904	3254	5948	1.31644e-34	Tissue
D001826	428	904	1767	5948	2.70868e-34	Body Fluid
D001769	413	904	1688	5948	9.40473e-34	Blood
D003239	214	904	651	5948	1.00667e-33	Cell, Connective Tissue
D009333	361	904	1422	5948	8.57256e-32	Neck
D003643	211	904	662	5948	5.25659e-31	Cardiac Death
D008566	176	904	505	5948	6.90985e-31	Membrane
D009420	438	904	1889	5948	3.41454e-30	Nervous System
D005347	169	904	501	5948	1.15239e-27	Fibroblast
D013234	192	904	606	5948	1.29374e-27	Stem Cell
D044967	228	904	792	5948	2.21223e-26	Blood Serum
D020763	358	904	1496	5948	1.05951e-25	Anatomical Pathological Condition
D005110	172	904	555	5948	2.34187e-23	Extracellular Space
D004848	119	904	323	5948	4.75598e-23	Epithelium
D007107	230	904	853	5948	2.90571e-22	Immune System
D002490	370	904	1628	5948	5.09349e-22	Central Nervous System
D001773	223	904	846	5948	3.94312e-20	Blood Cell
D004847	115	904	329	5948	4.02136e-20	Cell, Epithelial
D007962	187	904	664	5948	4.38898e-20	Blood Cell, White
D002462	105	904	289	5948	7.70878e-20	Cell Membrane
D003599	57	904	119	5948	1.6589e-17	Cytoplasmic Filament
D017933	164	904	588	5948	4.46586e-17	Nervous System, Peripheral
D002319	257	904	1082	5948	9.99404e-17	Cardiovascular System
D006321	205	904	809	5948	2.82788e-16	Heart
D014551	182	904	694	5948	5.75777e-16	Tract, Urinary
D034941	368	904	1742	5948	8.84861e-16	Extremities, Upper
D009474	128	904	437	5948	3.98507e-15	Cell, Nerve
D009132	236	904	996	5948	4.44893e-15	Muscle
D006984	113	904	371	5948	1.01705e-14	Hypertrophies
D014566	261	904	1142	5948	1.04765e-14	Genitourinary System
D005121	469	904	2402	5948	2.16527e-14	Extremities
D007963	141	904	510	5948	2.47606e-14	Leukocyte, Mononuclear
D013131	179	904	707	5948	4.31241e-14	Column, Spinal
D005145	502	904	2623	5948	4.51772e-14	Face
D000005	172	904	672	5948	5.35075e-14	Abdomen
D007668	151	904	565	5948	5.79699e-14	Kidney
D009206	44	904	92	5948	9.4136e-14	Cardiac Muscle
D045604	133	904	479	5948	1.07972e-13	Extracellular Fluid
D015603	33	904	57	5948	1.12167e-13	Keratinocyte
D005109	39	904	76	5948	1.35929e-13	Extracellular Matrices
D012679	450	904	2307	5948	2.00553e-13	Organ, Sense
D009262	199	904	826	5948	2.45512e-13	Fingernail
D002900	97	904	313	5948	3.02719e-13	Chromosome, Group A
D005123	374	904	1844	5948	4.76053e-13	Eye
D004064	377	904	1867	5948	7.20819e-13	Ailmentary System
D004628	167	904	665	5948	8.38408e-13	Embryonic Structure
D001284	182	904	746	5948	1.05731e-12	Atrophies
D001921	227	904	1002	5948	3.44776e-12	Brain
D002878	53	904	134	5948	3.70479e-12	Chromosome 1
D009141	500	904	2666	5948	4.2342e-12	Musculoskeletal System
D012137	227	904	1004	5948	4.30446e-12	Respiratory System
D012867	320	904	1546	5948	5.93424e-12	Skin
D010949	116	904	419	5948	6.41204e-12	Blood Plasma
D006257	549	904	3004	5948	1.32586e-11	Head
D008099	125	904	470	5948	1.8131e-11	Liver
D008214	113	904	415	5948	3.9708e-11	Cell, Lymphoid
D001485	42	904	99	5948	4.77209e-11	Basal Lamina
D003645	42	904	99	5948	4.77209e-11	Death, Sudden
D002886	43	904	103	5948	5.28492e-11	Chromosome 17
D051346	58	904	163	5948	5.85087e-11	Ambulation Difficulty
D021961	56	904	156	5948	8.54855e-11	Cell Membrane Structure
D013347	60	904	173	5948	9.07424e-11	Fraction, Subcellular
D032342	54	904	148	5948	9.21422e-11	Mature Muscle Cell
D006197	218	904	986	5948	1.40083e-10	Hair
D001835	73	904	236	5948	3.58339e-10	Body Weight
D010586	70	904	223	5948	4.09413e-10	Phagocyte
D006225	281	904	1364	5948	4.86074e-10	Hand
D000267	37	904	87	5948	6.36724e-10	Adhesion
D035002	313	904	1559	5948	6.7073e-10	Extremities, Lower
D006413	86	904	300	5948	6.87627e-10	Hematopoietic System
D041981	310	904	1547	5948	1.09532e-09	Digestive Tract
D001854	85	904	298	5948	1.14422e-09	Bone Marrow Cell
D022004	55	904	163	5948	1.81358e-09	Chromosome Structure
D022423	81	904	282	5948	2.02265e-09	Cell, Myeloid
D009454	20	904	33	5948	2.83595e-09	Neurofibril
D016874	20	904	33	5948	2.83595e-09	Neurofibrillary Tangle
D004817	37	904	91	5948	2.90341e-09	Epidermis
D013284	295	904	1470	5948	3.14669e-09	Masticatory System
D034582	338	904	1732	5948	3.43666e-09	Integumentary System
D009000	53	904	157	5948	3.54408e-09	Monocyte
D009411	38	904	96	5948	4.35907e-09	Ending, Nerve
D004550	71	904	239	5948	4.4771e-09	Elbow
D013710	59	904	185	5948	5.31715e-09	Para-Articular Tendon
D012157	53	904	159	5948	5.87625e-09	Reticuloendothelial System
D008168	93	904	347	5948	6.19527e-09	Lung
D001836	33	904	78	5948	6.38142e-09	Body Weight Change
D002540	57	904	178	5948	8.2491e-09	Cerebral Cortex
D002888	32	904	75	5948	8.4451e-09	Chromosome 19
D018482	84	904	305	5948	9.07568e-09	Anterior Tibial Muscle
D009475	33	904	79	5948	9.39437e-09	Afferent Neuron
D013312	42	904	115	5948	1.14844e-08	Stress
D005625	32	904	76	5948	1.25047e-08	Area, Broca
D005836	73	904	255	5948	1.56039e-08	Accessory Sex Organs, Female
D002880	38	904	100	5948	1.65329e-08	Chromosome 11
D005528	225	904	1078	5948	1.85559e-08	Feet
D010525	109	904	436	5948	1.92267e-08	Endoneurium
D005333	108	904	433	5948	2.57673e-08	Fetal Tissue
D009666	152	904	669	5948	2.78761e-08	Nose
D002895	34	904	87	5948	4.19145e-08	Chromosome 5
D018485	37	904	99	5948	4.28106e-08	Fibers, Muscle
D022162	52	904	163	5948	4.37058e-08	Cytoplasmic Vesicle
D004622	79	904	290	5948	4.37431e-08	Embryo
D006529	53	904	169	5948	6.14894e-08	Enlarged Liver
D012634	81	904	302	5948	6.16817e-08	Bodily Secretion
D013961	50	904	156	5948	6.75768e-08	Gland, Thyroid
D013116	63	904	216	5948	7.41004e-08	Cord, Spinal
D002881	34	904	89	5948	8.12194e-08	Chromosome 12
D008264	42	904	122	5948	8.22288e-08	Bone Marrow Derived Macrophages
D010786	28	904	66	5948	8.45022e-08	Photoreceptor
D006624	22	904	45	5948	9.73814e-08	Hippocampus
D002894	30	904	74	5948	1.00334e-07	Chromosome 4
D003238	380	904	2043	5948	1.07324e-07	Adventitia
D012817	101	904	408	5948	1.15444e-07	Signs and Symptoms, Digestive
D012008	65	904	228	5948	1.18185e-07	Recrudescence
D007365	28	904	67	5948	1.24497e-07	Cell Junction
D009055	262	904	1321	5948	1.3194e-07	Mouth
D016548	121	904	515	5948	1.35799e-07	Forebrain
D009457	47	904	146	5948	1.45313e-07	Cell, Glial
D000825	73	904	268	5948	1.47496e-07	Animal Organ
D002479	35	904	95	5948	1.50693e-07	Bodies, Inclusion
D005183	71	904	259	5948	1.6787e-07	Failure to Thrive
D006130	71	904	259	5948	1.6787e-07	Disorder, Growth
D007596	138	904	611	5948	2.03084e-07	Joint
D011984	31	904	80	5948	2.0884e-07	Nerve Ending, Sensory
D008221	69	904	251	5948	2.24781e-07	Lymphatic Tissue
D006965	44	904	135	5948	2.45882e-07	Hyperplasia
D001132	89	904	355	5948	3.84885e-07	Arm
D012782	48	904	155	5948	3.9895e-07	Shoulder
D012160	57	904	198	5948	5.11157e-07	Retina
D002869	96	904	394	5948	5.4267e-07	Aberration, Chromosomal
D002824	22	904	49	5948	6.38238e-07	Chorionic Villi
D005355	66	904	244	5948	7.89557e-07	Cirrhosis
D002823	24	904	57	5948	8.44082e-07	Chorion
D015431	22	904	50	5948	9.78412e-07	Loss, Weight
D004198	52	904	178	5948	9.97933e-07	Diatheses
D008208	69	904	261	5948	1.10498e-06	Lymphatic System
D001743	47	904	156	5948	1.27608e-06	Bladder
D001933	82	904	328	5948	1.29176e-06	Brain Stem
D002896	36	904	107	5948	1.31123e-06	Chromosome 6
D005321	26	904	66	5948	1.38491e-06	Extra Embryonic Membranes
D021982	8	904	9	5948	2.161e-06	Adhesions, Cell-Matrix
D022002	8	904	9	5948	2.161e-06	Hemidesmosome
D053842	8	904	9	5948	2.161e-06	Error Phenotype, Replication
D012270	16	904	31	5948	2.24691e-06	Ribosome
D013687	106	904	460	5948	2.40255e-06	Cerebrum
D001808	111	904	488	5948	2.63868e-06	Blood Vessel
D008636	27	904	72	5948	2.69646e-06	Cerebral Peduncle
D001415	50	904	174	5948	2.7491e-06	Back
D000869	48	904	165	5948	2.98257e-06	Anterior Eye Segment
D012863	377	904	2080	5948	2.98329e-06	Skeleton
D004702	105	904	457	5948	3.11308e-06	Endocrine Gland
D002897	31	904	89	5948	3.1247e-06	Chromosome 7
D007568	159	904	759	5948	3.32012e-06	Jaw
D002899	29	904	81	5948	3.45466e-06	Chromosome 9
D003106	29	904	81	5948	3.45466e-06	Appendices, Omental
D013127	42	904	138	5948	3.52325e-06	Nerve, Spinal
D004703	106	904	464	5948	3.68335e-06	Endocrine System
D002999	46	904	157	5948	3.87711e-06	Cell, Clone
D000842	42	904	139	5948	4.32732e-06	Ankle
D001842	351	904	1923	5948	4.41801e-06	Bone
D022781	24	904	62	5948	5.06774e-06	Cell, Hepatic
D009092	45	904	154	5948	5.34457e-06	Lamina Propria
D004721	30	904	87	5948	5.68966e-06	Endoplasmic Reticulum
D008032	43	904	145	5948	5.70146e-06	Limbic System
D020022	34	904	105	5948	6.76589e-06	Genetic Predisposition
D010388	71	904	284	5948	6.89456e-06	Pelvic Region
D008928	38	904	123	5948	6.93688e-06	Contraction, Mitochondrial
D000653	36	904	114	5948	6.95057e-06	Amniotic Fluid
D042822	19	904	44	5948	7.57001e-06	Genome Instabilities
D008198	29	904	84	5948	7.91937e-06	Lymph Node
D001158	76	904	311	5948	7.97391e-06	Arteries
D003896	10	904	15	5948	9.08516e-06	Desmosome
D000311	22	904	56	5948	9.4651e-06	Adrenal Gland
D007420	51	904	186	5948	9.61744e-06	Intestine, Large
D012886	204	904	1036	5948	9.75821e-06	Calvaria
D007425	18	904	41	5948	9.93257e-06	Intracellular Membrane
D006570	12	904	21	5948	1.09971e-05	Heterochromatin
D010920	30	904	90	5948	1.23269e-05	Normal Placentoma
D002879	25	904	69	5948	1.27839e-05	Chromosome 10
D007717	64	904	253	5948	1.32357e-05	Knee
D005147	161	904	788	5948	1.33146e-05	Bone, Facial
D013909	134	904	635	5948	1.55038e-05	Chest
D003817	124	904	579	5948	1.62105e-05	Dentition
D041741	55	904	210	5948	1.87601e-05	Gastrointestinal Tract, Lower
D004423	202	904	1034	5948	1.89455e-05	Apparatus, Vestibulocochlear
D005835	139	904	667	5948	2.06849e-05	Accessory Sex Organ
D002843	19	904	47	5948	2.37886e-05	Chromatin
D009336	37	904	125	5948	2.66971e-05	Necroses
D013601	47	904	173	5948	2.78658e-05	Lymphocyte, Thymus-Dependent
D008247	17	904	40	5948	2.94673e-05	Lysosome
D002356	44	904	159	5948	3.07145e-05	Cartilage
D013378	18	904	44	5948	3.21584e-05	Nigra, Substantia
D002901	47	904	174	5948	3.27214e-05	Chromosome, Group D
D001792	41	904	145	5948	3.30228e-05	Blood Platelet
D003342	19	904	48	5948	3.38463e-05	Corpus Striatum
D003594	19	904	48	5948	3.38463e-05	Cytoplasmic Granule
D007249	35	904	117	5948	3.43099e-05	Inflammation
D006470	62	904	250	5948	3.48049e-05	Bleeding
D007422	67	904	276	5948	3.50797e-05	Intestine
D002637	10	904	17	5948	4.39282e-05	Chest Pain
D001940	53	904	206	5948	4.51425e-05	Breast
D002889	37	904	128	5948	4.72893e-05	Chromosome 2
D006351	42	904	152	5948	4.81955e-05	Cardiac Valve
D005088	38	904	133	5948	4.96915e-05	Exocrine Gland
D003248	25	904	74	5948	5.03443e-05	Colonic Inertia
D002968	70	904	295	5948	5.16609e-05	Clavicle
D003315	36	904	124	5948	5.39678e-05	Cornea
D006822	36	904	124	5948	5.39678e-05	Cell Hybrid, Somatic
D013249	66	904	275	5948	5.86225e-05	Sternum
D003743	26	904	79	5948	5.94971e-05	Cuticle, Enamel
D003712	12	904	24	5948	6.4923e-05	Dendrite
D010384	19	904	50	5948	6.5902e-05	Bone, Pelvic
D001853	52	904	204	5948	6.94025e-05	Bone Marrow
D012272	78	904	341	5948	7.39524e-05	Rib
D016631	11	904	21	5948	7.64889e-05	Bodies, Lewy
D017072	15	904	35	5948	7.73091e-05	Neostriatum
D007866	88	904	397	5948	8.61584e-05	Leg
D005546	67	904	284	5948	9.05504e-05	Forehead
D016615	18	904	47	5948	9.07758e-05	Telomere
D006615	75	904	327	5948	9.29933e-05	Coxa
D003331	23	904	68	5948	9.79189e-05	Arteries, Coronary
D006352	21	904	60	5948	0.000111971	Cardiac Ventricle
D013569	15	904	36	5948	0.000114139	Synapse
D006098	35	904	124	5948	0.000127896	Granulocyte
D000290	29	904	96	5948	0.00013132	Adnexa Uteri
D011132	11	904	22	5948	0.000132113	Polyribosome
D002574	32	904	110	5948	0.000132971	Cervical Vertebrae
D001365	9	904	16	5948	0.000173352	Axilla
D032383	9	904	16	5948	0.000173352	Cardiac Muscle Cell
D003391	57	904	238	5948	0.000198716	Cranial Nerve
D005911	23	904	71	5948	0.000205149	Astrocytosis
D011699	14	904	34	5948	0.000224123	Putamen
D014059	42	904	162	5948	0.000230117	Microglossia
D018859	15	904	38	5948	0.000235327	Follicle, Hair
D003251	65	904	282	5948	0.000236005	Constriction, Pathologic
D019582	12	904	27	5948	0.000268227	Amyloid Plaque
D008943	32	904	114	5948	0.000274906	Bicuspid Valve
D004547	13	904	31	5948	0.000302336	Elastic Fiber
D008544	14	904	35	5948	0.000321999	Melanocyte
D022081	32	904	115	5948	0.000326831	Cell Membrane Extension
D020924	16	904	43	5948	0.000327323	Manifestation, Urological
D013702	15	904	39	5948	0.000329467	Area, Wernicke
D004388	5	904	6	5948	0.000421249	Dura Mater
D005724	17	904	48	5948	0.000423904	Ganglia
D010063	17	904	48	5948	0.000423904	Egg
D007382	10	904	21	5948	0.000445265	Filament, Intermediate
D052097	10	904	21	5948	0.000445265	Muscle, Quadriceps
D010159	118	904	587	5948	0.000449864	Incisive Papilla
D004027	27	904	93	5948	0.00045215	Diencephalon
D006733	15	904	40	5948	0.00045423	Horn
D019589	29	904	103	5948	0.000496307	Component, Tooth
D014070	111	904	548	5948	0.000500275	Teeth
D011712	22	904	71	5948	0.000563951	Corticobulbar Tract
D014556	59	904	259	5948	0.000627006	Urine
D053565	14	904	37	5948	0.000630146	Hypercalciuria
D002884	18	904	54	5948	0.00067243	Chromosome 15
D001832	42	904	170	5948	0.000688388	Body Temperature Change
D041742	25	904	86	5948	0.000711534	Gastrointestinal Tract, Upper
D008160	28	904	101	5948	0.000807277	Lumbar Plexus
D012584	28	904	101	5948	0.000807277	Nerve, Sciatic
D001479	40	904	161	5948	0.00081407	Basal Ganglia
D015430	12	904	30	5948	0.000859081	Gain, Weight
D002893	27	904	97	5948	0.000929487	Chromosome 3
D012535	50	904	215	5948	0.000988226	Scalp
D000921	31	904	117	5948	0.000999769	Antibody Producing Cells
D019902	16	904	47	5948	0.00102166	Chondroblast
D004525	22	904	74	5948	0.00105121	Efferent Pathway
D007238	22	904	74	5948	0.00105121	Infarction
D007719	10	904	23	5948	0.00108122	Joint, Knee
D014839	43	904	179	5948	0.00110604	Emesis
D012508	8	904	16	5948	0.00113731	Sarcolemma
D009434	30	904	113	5948	0.00115751	Interconnection, Neural
D001402	31	904	118	5948	0.00116407	B Cells
D014953	32	904	123	5948	0.0011656	Wrist
D005552	25	904	89	5948	0.00123029	Forelimb
D005269	37	904	149	5948	0.00127284	Femur
D000679	5	904	7	5948	0.00128925	Amygdala
D002032	5	904	7	5948	0.00128925	Binge Eating
D010179	29	904	109	5948	0.00134008	Pancreas
D016501	7	904	13	5948	0.00135406	Neurite
D017397	7	904	13	5948	0.00135406	Cortex, Prefrontal
D014621	18	904	57	5948	0.00137361	Vagina
D013154	39	904	160	5948	0.00138723	Spleen
D010053	24	904	85	5948	0.00141413	Ovaries
D014921	24	904	85	5948	0.00141413	Wing
D002856	9	904	20	5948	0.00143279	Chromatophore
D008547	9	904	20	5948	0.00143279	Melanophore
D020460	9	904	20	5948	0.00143279	Melanosome
D008861	6	904	10	5948	0.00146908	Microsome
D009504	26	904	95	5948	0.00150277	Cell, LE
D009061	14	904	40	5948	0.00153666	Buccal Mucosa
D011467	14	904	40	5948	0.00153666	Prostate
D001368	22	904	76	5948	0.00154815	Axis
D008870	10	904	24	5948	0.00160434	Microtubule
D012249	47	904	204	5948	0.0017062	Brain, Hind
D009900	34	904	136	5948	0.00174455	Cranial Nerve II
D014617	21	904	72	5948	0.0017695	Vacuole
D001011	30	904	116	5948	0.00181487	Aorta
D009412	37	904	152	5948	0.0018684	Cerebellar Mossy Fiber
D004487	47	904	205	5948	0.00189818	Dropsy
D006818	13	904	37	5948	0.00215805	Hyalin
D004947	12	904	33	5948	0.00227254	Esophagus
D002503	19	904	64	5948	0.00230054	Centromere
D020545	10	904	25	5948	0.00231501	Epithelium, Respiratory
D003053	4	904	5	5948	0.0023315	Cochlear Duct
D013316	4	904	5	5948	0.0023315	Stria Vascularis
D013582	4	904	5	5948	0.0023315	Fluid, Synovial
D000125	11	904	29	5948	0.00233492	Achilles Tendon
D005854	32	904	128	5948	0.00235237	Cell, Germ
D014680	40	904	170	5948	0.00244924	Vein
D009399	18	904	60	5948	0.00261514	Nephron
D010857	18	904	60	5948	0.00261514	Epithelium, Retinal Pigment
D012583	24	904	89	5948	0.00278555	Cells, Schwann
D014599	25	904	94	5948	0.00281818	Uteri
D003319	6	904	11	5948	0.00281849	Corneal Stroma
D005837	87	904	434	5948	0.00283062	Accessory Sex Organs, Male
D006963	8	904	18	5948	0.00291456	Hyperphagia
D009264	8	904	18	5948	0.00291456	Abnormal Nail
D006377	5	904	8	5948	0.00300812	Helper Cell
D018657	5	904	8	5948	0.00300812	Fiber, Intermediate Muscle
D032446	5	904	8	5948	0.00300812	Embryonic Muscle Cell
D020419	12	904	34	5948	0.0030355	Cones and Rods
D009297	9	904	22	5948	0.00318919	Epithelium, Nasal
D014407	11	904	30	5948	0.00318936	Cell, Cultured Neoplastic
D005334	38	904	162	5948	0.00328877	Fever
D016475	3	904	3	5948	0.00350081	3T3 Cell
D016658	3	904	3	5948	0.00350081	Muscle, Psoas
D019106	3	904	3	5948	0.00350081	Blood Loss, Postoperative
D041681	3	904	3	5948	0.00350081	3T3 Cell, NIH
D001659	22	904	81	5948	0.00373141	Biliary System
D002908	15	904	48	5948	0.00377145	Chronic Disease
D013564	7	904	15	5948	0.00384328	Nervous System, Sympathetic
D005385	133	904	711	5948	0.00385831	Finger
D013126	12	904	35	5948	0.00399324	Dorsal Root
D005545	86	904	434	5948	0.00418504	Forefoot, Human
D018870	8	904	19	5948	0.00437287	Endoplasmic Reticulum, Granular
D009046	24	904	92	5948	0.00443862	Motor Neuron
D009476	24	904	92	5948	0.00443862	Efferent Neuron
D007511	9	904	23	5948	0.0045443	Ischemia
D041905	45	904	203	5948	0.00463992	Cell, Erythroid
D007035	6	904	12	5948	0.0049182	Accidental Hypothermia
D020540	43	904	193	5948	0.0050722	Metencephalon
D014034	83	904	420	5948	0.0052511	Toe
D009915	14	904	45	5948	0.00529324	Orbit
D013163	29	904	119	5948	0.00545264	Enlarged Spleen
D008437	15	904	50	5948	0.00578175	Maxilla
D006932	25	904	99	5948	0.00587997	Bilirubinemia
D007820	5	904	9	5948	0.00592557	Epithelium, Laryngeal
D014649	5	904	9	5948	0.00592557	Deferens, Ductus
D000782	34	904	146	5948	0.00593168	Aneuploid
D017948	7	904	16	5948	0.00594793	Photoreceptor, Rod
D007413	10	904	28	5948	0.00604126	Epithelium, Intestinal
D004241	4	904	6	5948	0.00615201	Colon Diverticula
D011992	4	904	6	5948	0.00615201	Endosome
D018385	4	904	6	5948	0.00615201	Centrosome
D022101	4	904	6	5948	0.00615201	Microtubule Organizing Center
D008830	9	904	24	5948	0.00630828	Glycosome
D009210	9	904	24	5948	0.00630828	Myofibril
D014066	9	904	24	5948	0.00630828	Palatine Tonsil
D020132	9	904	24	5948	0.00630828	Anticipation, Genetic
D020675	9	904	24	5948	0.00630828	Peroxisome
D003600	8	904	20	5948	0.00633293	Cytosol
D004438	8	904	20	5948	0.00633293	Ecchymoses
D005187	8	904	20	5948	0.00633293	Fallopian Tube
D005727	8	904	20	5948	0.00633293	Dorsal Root Ganglia
D007424	8	904	20	5948	0.00633293	Fluid, Intracellular
D037881	8	904	20	5948	0.00633293	Aborted Embryo
D015746	21	904	80	5948	0.00696242	Abdominal Pain
D001253	11	904	33	5948	0.00732619	Astrocyte
D009432	11	904	33	5948	0.00732619	Crest, Neural
D013788	11	904	33	5948	0.00732619	Thalamus
D001724	31	904	132	5948	0.00737653	Birth Weight
D013270	16	904	56	5948	0.00745248	Stomach
D003967	35	904	154	5948	0.00789425	Diarrhea
D005262	6	904	13	5948	0.00797318	Feminization
D045744	10	904	29	5948	0.00799197	Cell Line, Tumor
D012818	47	904	220	5948	0.00799451	Signs and Symptoms, Respiratory
D001341	14	904	47	5948	0.00808378	Autonomic Nervous System
D009960	9	904	25	5948	0.0085545	Oropharynx
D012007	9	904	25	5948	0.0085545	Rectum
D004838	47	904	221	5948	0.0087104	Epiphyses
D005216	7	904	17	5948	0.00880616	Bodies, Fat
D017746	7	904	17	5948	0.00880616	Articular Capsule
D010057	8	904	21	5948	0.00889262	Oviduct
D008334	43	904	199	5948	0.00890698	Mandible
D000867	16	904	57	5948	0.00893978	Anterior Chamber
D013848	17	904	62	5948	0.00918914	Thigh
D002887	15	904	53	5948	0.0103295	Chromosome 18
D006097	15	904	53	5948	0.0103295	Granulation Tissue
D008125	5	904	10	5948	0.0103821	Locus Caeruleus
D017628	5	904	10	5948	0.0103821	Microglia
D013497	23	904	93	5948	0.0104483	Nerve, Sural
D013979	23	904	93	5948	0.0104483	Medial Plantar Nerve
D010614	22	904	88	5948	0.0106436	Pharynx
D001133	107	904	575	5948	0.0110215	Bones of Upper Extremity
D020405	13	904	44	5948	0.0113136	Corium
D052436	13	904	44	5948	0.0113136	Adipose Tissue, White
D011630	8	904	22	5948	0.0121517	Bone, Pubic
D032389	8	904	22	5948	0.0121517	Cell, Smooth Muscle
D001812	6	904	14	5948	0.0121864	Barrier, Blood-Brain
D008841	6	904	14	5948	0.0121864	Actin Filament
D009685	6	904	14	5948	0.0121864	Envelope, Nuclear
D000273	21	904	84	5948	0.0124059	Adipose Tissue
D002473	3	904	4	5948	0.0124115	Cell Wall
D007366	3	904	4	5948	0.0124115	Intercostal Muscle
D012700	3	904	4	5948	0.0124115	Serositides
D019581	3	904	4	5948	0.0124115	Neuropil
D004386	7	904	18	5948	0.0125554	Duodenum
D006119	7	904	18	5948	0.0125554	Groin
D009778	7	904	18	5948	0.0125554	Lobe, Occipital
D007031	16	904	59	5948	0.0126176	Hypothalamus
D020397	4	904	7	5948	0.0126357	Cell, Goblet
D003393	10	904	31	5948	0.0133055	Cranial Suture
D011183	10	904	31	5948	0.0133055	Complication, Postoperative
D012469	10	904	31	5948	0.0133055	Gland, Salivary
D007830	26	904	111	5948	0.0138824	Larynx
D002890	14	904	50	5948	0.0143172	Chromosome 20
D051457	14	904	50	5948	0.0143172	Cartilage, Hyaline
D002842	11	904	36	5948	0.0147799	Chromatid
D008578	17	904	65	5948	0.0149013	Meninges
D011127	12	904	41	5948	0.0158519	Polyp
D050151	12	904	41	5948	0.0158519	Adipose Tissue, Subcutaneous
D005542	25	904	107	5948	0.0161364	Forearm
D002923	8	904	23	5948	0.016209	Cilia
D008892	8	904	23	5948	0.016209	Milk
D004240	13	904	46	5948	0.0165911	Diverticula
D008679	5	904	11	5948	0.016685	Metaplasia
D019579	5	904	11	5948	0.016685	Neocortex
D042361	5	904	11	5948	0.016685	Alveoli, Human Mammary
D011884	24	904	102	5948	0.0167156	Radius
D008022	10	904	32	5948	0.0167891	Ligament
D001369	18	904	71	5948	0.0171476	Axon
D014094	18	904	71	5948	0.0171476	Deciduous Teeth
D007417	6	904	15	5948	0.0177485	Intestinal Polyp
D002555	20	904	82	5948	0.018879	Cerebrospinal Fluid
D008682	29	904	130	5948	0.0188881	Bone, Metatarsal
D009898	9	904	28	5948	0.0189443	Blind Spot
D043171	9	904	28	5948	0.0189443	Chromosomal Instabilities
D002892	12	904	42	5948	0.0192166	Chromosome 22
D011149	12	904	42	5948	0.0192166	Pons
D002904	19	904	77	5948	0.0193333	Chromosome, Group G
D001021	16	904	62	5948	0.020236	Aortic Valve
D019291	15	904	57	5948	0.0202991	Base of Skull
D005143	51	904	256	5948	0.0222327	Eyelid
D000313	4	904	8	5948	0.0222633	Adrenal Medulla
D012165	4	904	8	5948	0.0222633	Cell, Retinal Ganglion
D012422	4	904	8	5948	0.0222633	Rupture, Spontaneous
D015530	4	904	8	5948	0.0222633	Matrices, Nuclear
D016176	4	904	8	5948	0.0222633	Subset, T-Cell
D005221	17	904	68	5948	0.0230607	Fatigue
D000334	2	904	2	5948	0.0230774	Aerophagy
D002011	2	904	2	5948	0.0230774	Brunner Gland
D005414	2	904	2	5948	0.0230774	Flatulence
D006499	2	904	2	5948	0.0230774	Arteries, Hepatic
D008862	2	904	2	5948	0.0230774	Liver Microsome
D012374	2	904	2	5948	0.0230774	Outer Segment, Rod
D013703	2	904	2	5948	0.0230774	Muscle, Temporal
D017773	2	904	2	5948	0.0230774	Floor, Pelvic
D020530	2	904	2	5948	0.0230774	Ansa Lenticularis Nucleus
D020531	2	904	2	5948	0.0230774	Nucleus Subthalamicus
D007106	7	904	20	5948	0.0232491	Antisera
D053595	7	904	20	5948	0.0232491	Cell, Embryonic Stem
D013094	16	904	63	5948	0.0234293	Sperm
D050281	81	904	434	5948	0.0237934	Bones of Lower Extremity
D004910	6	904	16	5948	0.0248288	Cytoskeleton, Erythrocyte
D018871	6	904	16	5948	0.0248288	Agranular Endoplasmic Reticulum
D012519	5	904	12	5948	0.0250899	Reticulum, Sarcoplasmic
D015496	5	904	12	5948	0.0250899	CD4 Positive T Lymphocytes
D016570	5	904	12	5948	0.0250899	Bruch Membrane
D009417	18	904	74	5948	0.0257625	Nerve Tissue
D002610	16	904	64	5948	0.0269881	Bucca
D009865	8	904	25	5948	0.0270911	Oocyte
D017950	8	904	25	5948	0.0270911	Ganglia, Sensory
D002829	12	904	44	5948	0.0275017	Choroid
D000050	3	904	5	5948	0.0275316	Acanthocyte
D007264	3	904	5	5948	0.0275316	Canal, Inguinal
D007512	3	904	5	5948	0.0275316	Ischium
D008930	3	904	5	5948	0.0275316	Liver Mitochondria
D014725	3	904	5	5948	0.0275316	Ganglion, Scarpas
D014928	3	904	5	5948	0.0275316	Duct, Wolffian
D034881	3	904	5	5948	0.0275316	Lamina, Nuclear
D044684	3	904	5	5948	0.0275316	Colic Flexure, Left
D012598	37	904	179	5948	0.0281329	Scleroses
D013977	24	904	107	5948	0.0289815	Tibia
D005312	9	904	30	5948	0.0296497	Blood, Cord
D012769	7	904	21	5948	0.0304274	Circulatory Collapse
D008046	84	904	458	5948	0.0320541	Lip
D011651	11	904	40	5948	0.0321374	Arteries, Pulmonary
D007867	50	904	256	5948	0.0326695	Bone, Leg
D009836	18	904	76	5948	0.033099	Interfascicular Oligodendroglia
D005917	6	904	17	5948	0.0335684	Globus Pallidus
D009410	6	904	17	5948	0.0335684	Degeneration, Nerve
D041781	6	904	17	5948	0.0335684	Cholestatic Jaundice
D009558	23	904	103	5948	0.0336188	Nipple
D000302	8	904	26	5948	0.0340833	Adrenal Cortex
D006644	8	904	26	5948	0.0340833	Histiocyte
D008533	8	904	26	5948	0.0340833	Megakaryocyte
D005734	4	904	9	5948	0.0353334	Gangrene
D014129	4	904	9	5948	0.0353334	Meshwork, Trabecular
D014699	4	904	9	5948	0.0353334	Venule
D053447	4	904	9	5948	0.0353334	Channelopathies
D005138	41	904	205	5948	0.0355184	Eyebrow
D005487	5	904	13	5948	0.0357878	Cell, Foam
D010296	5	904	13	5948	0.0357878	Lobe, Parietal
D012518	5	904	13	5948	0.0357878	Sarcomere
D017949	5	904	13	5948	0.0357878	Cone (Retina)
D050177	5	904	13	5948	0.0357878	Overweight
D005881	9	904	31	5948	0.036336	Gingiva
D010950	9	904	31	5948	0.036336	Cell, Plasma
D002885	18	904	77	5948	0.0372988	Chromosome 16
D004912	36	904	177	5948	0.0374202	Blood Cell, Red
D009630	10	904	36	5948	0.0375834	Genetic Non Disjunction
D024182	10	904	36	5948	0.0375834	Disomies, Uniparental
D002921	13	904	51	5948	0.0377419	Cicatrices
D000870	11	904	41	5948	0.0381088	Anterior Horn Cell
D005243	7	904	22	5948	0.0389561	Feces
D002531	35	904	172	5948	0.0395013	Cerebellum
D009413	19	904	83	5948	0.0401588	A Fiber
D014314	21	904	94	5948	0.0408794	Trisomies
D007684	8	904	27	5948	0.0422039	Kidney Tubule
D012447	8	904	27	5948	0.0422039	Sacrum
D002883	17	904	73	5948	0.0436	Chromosome 14
D004804	6	904	18	5948	0.0440749	Eosinophil
D019858	6	904	18	5948	0.0440749	Endocrine Cell, Gastrointestinal
D002525	12	904	47	5948	0.0443772	Cerebellar Cortex
D010519	12	904	47	5948	0.0443772	Paradentium
D006547	44	904	226	5948	0.0451537	Enterocele
D002872	23	904	106	5948	0.0452054	Chromosome Deletion
D008833	21	904	95	5948	0.0452722	Microcirculation
D002898	18	904	79	5948	0.0468435	Chromosome 8
D007758	18	904	79	5948	0.0468435	Bony Labyrinth
D001653	5	904	14	5948	0.0488998	Bile Duct, Intrahepatic
D006325	5	904	14	5948	0.0488998	Atria, Heart
D009451	5	904	14	5948	0.0488998	Junction, Neuroeffector
D009469	5	904	14	5948	0.0488998	Junction, Myoneural
D008159	7	904	23	5948	0.0489079	Lumbar Vertebrae
D001247	3	904	6	5948	0.0489112	Asthenia
D002358	3	904	6	5948	0.0489112	Articular Cartilage
D009296	3	904	6	5948	0.0489112	Cavities, Nasal
D020534	3	904	6	5948	0.0489112	Gyrus Hippocampi
D001917	8	904	28	5948	0.0515077	Brachial Plexus
D007678	8	904	28	5948	0.0515077	Glomerulus, Kidney
D003111	4	904	10	5948	0.0519677	Colonic Polyp
D009925	4	904	10	5948	0.0519677	Basilar Papilla
D013583	4	904	10	5948	0.0519677	Membrana Synovialis Capsulae Articularis
D046790	4	904	10	5948	0.0519677	Exocrine Pancreas
D009490	11	904	43	5948	0.0522806	Corpus Cardiacum
D011689	10	904	38	5948	0.0527921	Cells, Purkinje
D013623	10	904	38	5948	0.0527921	Tail
D007565	19	904	86	5948	0.055231	Icterus
D009306	6	904	19	5948	0.0564194	Natal Teeth
D050280	31	904	154	5948	0.0571204	Arm Bone
D009186	16	904	70	5948	0.0572034	Myelin
D006066	44	904	230	5948	0.0578479	Gonad
D042783	12	904	49	5948	0.0589627	Capillary Endothelial Cell
D000855	7	904	24	5948	0.0603338	Anorexia
D012463	7	904	24	5948	0.0603338	Saliva
D006214	11	904	44	5948	0.0605403	Hallux
D008684	8	904	29	5948	0.0620353	Metatarsus
D001082	2	904	3	5948	0.0622306	Aqueous Flare
D001992	2	904	3	5948	0.0622306	Alveolar Lavage Fluid
D003724	2	904	3	5948	0.0622306	Arch, Dental
D007685	2	904	3	5948	0.0622306	Collecting Duct, Kidney
D009095	2	904	3	5948	0.0622306	Duct, Mullerian
D009672	2	904	3	5948	0.0622306	Notochord
D009697	2	904	3	5948	0.0622306	Nucleolar Organizer
D012446	2	904	3	5948	0.0622306	Joint, Sacroiliac
D013602	2	904	3	5948	0.0622306	Cell Mediated Lympholytic Cells
D015385	2	904	3	5948	0.0622306	Adrenal Reticularis
D016909	2	904	3	5948	0.0622306	Anterior Tibial Arteries
D018987	2	904	3	5948	0.0622306	Duct, Salivary
D020896	2	904	3	5948	0.0622306	Hypovolemia
D027042	2	904	3	5948	0.0622306	Artificial Chromosome, P1-Derived
D050527	2	904	3	5948	0.0622306	Cell, Extraglomerular Mesangial
D052684	2	904	3	5948	0.0622306	Cell, TSH
D004727	9	904	34	5948	0.0623368	Endothelium
D004373	22	904	104	5948	0.0627684	Arteriosus, Ductus
D004825	5	904	15	5948	0.0644754	Epiglottis
D005483	5	904	15	5948	0.0644754	Flushing
D010280	5	904	15	5948	0.0644754	Gland, Parathyroid
D012809	5	904	15	5948	0.0644754	Colon, Sigmoid
D013904	5	904	15	5948	0.0644754	Thoracic Vertebrae
D033023	5	904	15	5948	0.0644754	Articulationes pedis
D005318	24	904	116	5948	0.0667384	Fetal Heart
D014602	40	904	209	5948	0.0676685	Uvea
D050279	36	904	186	5948	0.0699462	Bones, Metacarpal
D002882	14	904	61	5948	0.070098	Chromosome 13
D002946	6	904	20	5948	0.0706353	Cisterna Magna
D004646	6	904	20	5948	0.0706353	Emphysema
D005624	6	904	20	5948	0.0706353	Bone, Frontal
D003337	38	904	198	5948	0.0710195	Callosum, Corpus
D000009	4	904	11	5948	0.0721292	Abdominal Muscle
D000843	4	904	11	5948	0.0721292	Ankle Joint
D002924	4	904	11	5948	0.0721292	Bodies, Ciliary
D004728	4	904	11	5948	0.0721292	Anterior Chamber Endothelium
D004730	4	904	11	5948	0.0721292	Capillary Endothelium
D004913	4	904	11	5948	0.0721292	Abnormal Erythrocyte
D008470	4	904	11	5948	0.0721292	Meconium
D016131	4	904	11	5948	0.0721292	Lymphocyte Subpopulation
D018858	4	904	11	5948	0.0721292	Center, Germinal
D050417	4	904	11	5948	0.0721292	B Cell, Pancreatic
D009777	9	904	35	5948	0.073098	Basilar Bone
D013115	7	904	25	5948	0.0732615	Canal, Spinal
D007672	8	904	30	5948	0.0738119	Cortex, Kidney
D000208	3	904	7	5948	0.0761178	Acute Disease
D002432	3	904	7	5948	0.0761178	Cecum
D003388	3	904	7	5948	0.0761178	Clivus
D004699	3	904	7	5948	0.0761178	Endocardium
D007395	3	904	7	5948	0.0761178	Intercalated Neuron
D010210	3	904	7	5948	0.0761178	Muscle, Papillary
D013851	3	904	7	5948	0.0761178	Leanness
D016676	3	904	7	5948	0.0761178	Alveolar Macrophage
D020671	3	904	7	5948	0.0761178	Cell, Dorsal Horn
D000568	12	904	51	5948	0.0764326	Amenorrhea
D007421	18	904	84	5948	0.078028	Intestine, Small
D005360	16	904	73	5948	0.0787967	Fibula
D014513	16	904	73	5948	0.0787967	Ureter
D005529	39	904	206	5948	0.0805079	Bone, Foot
D002680	19	904	90	5948	0.080945	Chin
D008599	13	904	57	5948	0.0823419	Disorder, Menstruation
D006132	10	904	41	5948	0.0824025	Cartilage, Epiphyseal
D009305	10	904	41	5948	0.0824025	Nasopharynges
D011391	5	904	16	5948	0.0824966	Prolapse
D013398	5	904	16	5948	0.0824966	Cot Death
D012132	15	904	68	5948	0.0830358	Muscle, Respiratory
D001980	6	904	21	5948	0.0867184	Bronchi
D008305	6	904	21	5948	0.0867184	Hyperpyrexia, Malignant
D051336	6	904	21	5948	0.0867184	Inner Mitochondrial Membrane
D007082	8	904	31	5948	0.086847	Ileum
D014844	8	904	31	5948	0.086847	Vulva
D022201	7	904	26	5948	0.0876955	Artificial Chromosome
D014457	20	904	97	5948	0.0909424	Ulna
D009130	13	904	58	5948	0.0920939	Involuntary Muscle
D002584	4	904	12	5948	0.0956488	Cervix
D005725	4	904	12	5948	0.0956488	Autonomic Ganglia
D008407	4	904	12	5948	0.0956488	Basophil, Tissue
D008410	4	904	12	5948	0.0956488	Masticatory Muscle
D002196	16	904	75	5948	0.0958132	Capillaries
D007446	9	904	37	5948	0.0978525	Chromosomal Inversion
D013542	9	904	37	5948	0.0978525	Sweat
D002137	5	904	17	5948	0.102883	Biliary or Urinary Stones
D014781	5	904	17	5948	0.102883	Viscera
D000159	6	904	22	5948	0.104629	Cranial Nerve VIII
D008475	6	904	22	5948	0.104629	Median Nerve
D013933	43	904	235	5948	0.106048	Thumb
D001652	10	904	43	5948	0.106837	Bile Duct
D019066	83	904	481	5948	0.107796	Facies
D001012	3	904	8	5948	0.108431	Abdominal Aorta
D004439	3	904	8	5948	0.108431	Eccrine Gland
D006080	3	904	8	5948	0.108431	Atretic Follicle
D008138	3	904	8	5948	0.108431	Ascending Limb of Loop of Henle
D013704	3	904	8	5948	0.108431	Joint, Temporomandibular
D051445	3	904	8	5948	0.108431	Fibrocartilage
D010160	18	904	88	5948	0.111126	Palate, Soft
D007033	9	904	38	5948	0.111837	Hypothalamic Region, Intermediate
D020547	9	904	38	5948	0.111837	Lateral Ventricle
D000210	2	904	4	5948	0.11205	Acute Phase Reaction
D002342	2	904	4	5948	0.11205	Arteries, External Carotid
D004822	2	904	4	5948	0.11205	Epididymis
D006179	2	904	4	5948	0.11205	Cingulate Gyrus
D009093	2	904	4	5948	0.11205	Mucus
D012669	2	904	4	5948	0.11205	Seminal Vesicle
D013003	2	904	4	5948	0.11205	Cortex, Somatosensory
D014092	2	904	4	5948	0.11205	Root, Tooth
D018891	2	904	4	5948	0.11205	Dentata, Fascia
D020894	2	904	4	5948	0.11205	Microfibril
D003051	10	904	44	5948	0.120454	Cochlea
D018483	10	904	44	5948	0.120454	Diaphyses
D011664	7	904	28	5948	0.120988	Pulmonary Valve
D010903	4	904	13	5948	0.122254	Adenohypophyses
D019588	4	904	13	5948	0.122254	Aging, Premature
D001003	19	904	95	5948	0.122779	Anal Canal
D005704	6	904	23	5948	0.124296	Gallbladder
D010010	5	904	18	5948	0.125502	Cementoclast
D001013	9	904	39	5948	0.126868	Aorta, Descending
D007515	9	904	39	5948	0.126868	Cell, Islet
D014998	11	904	50	5948	0.127456	Chromosome, Y
D000860	8	904	34	5948	0.133365	Anoxia
D014178	7	904	29	5948	0.139745	Chromosomal Translocation
D002891	9	904	40	5948	0.142913	Chromosome 21
D005728	3	904	9	5948	0.144979	Celiac Ganglia
D008416	3	904	9	5948	0.144979	Mastoid
D015053	3	904	9	5948	0.144979	Egg, Fertilized
D000938	6	904	24	5948	0.145616	Accessory Cell, Immunologic
D005539	6	904	24	5948	0.145616	Foramen Magnum
D007817	6	904	24	5948	0.145616	Cartilage, Laryngeal
D012730	45	904	254	5948	0.146432	Chromosome, Sex
D003713	5	904	19	5948	0.150174	Cell, Dendritic
D007030	8	904	35	5948	0.151222	Hypothalamic Pituitary Unit
D010902	8	904	35	5948	0.151222	Gland, Pituitary
D012540	8	904	35	5948	0.151222	Scapula
D006056	4	904	14	5948	0.151595	Apparatus, Golgi
D010006	4	904	14	5948	0.151595	Osteoblast
D012303	4	904	14	5948	0.151595	Chromosome, Ring
D014770	4	904	14	5948	0.151595	Androgenization
D017667	4	904	14	5948	0.151595	Adipocyte
D020824	4	904	14	5948	0.151595	Spinocerebellar Tract
D001857	1	904	1	5948	0.151984	Bone Matrices
D002036	1	904	1	5948	0.151984	Atrioventricular Bundle
D002582	1	904	1	5948	0.151984	Cervical Mucus
D002873	1	904	1	5948	0.151984	Chromosomal Fragility
D003336	1	904	1	5948	0.151984	Corpora Quadrigemina
D004543	1	904	1	5948	0.151984	Duct, Ejaculatory
D004805	1	904	1	5948	0.151984	Ependyma
D005920	1	904	1	5948	0.151984	Extracellular Matrices, Mesangial
D007034	1	904	1	5948	0.151984	Hypothalamic Region, Posterior
D007049	1	904	1	5948	0.151984	Disease, Iatrogenic
D007084	1	904	1	5948	0.151984	Iliac Vein
D009852	1	904	1	5948	0.151984	Omentum
D009880	1	904	1	5948	0.151984	Arteries, Ophthalmic
D010529	1	904	1	5948	0.151984	Bursa, Omental
D010588	1	904	1	5948	0.151984	Phagolysosome
D010861	1	904	1	5948	0.151984	Bacterial Fimbria
D011903	1	904	1	5948	0.151984	Nuclei, Raphe
D013570	1	904	1	5948	0.151984	Membrane, Synaptic
D013799	1	904	1	5948	0.151984	Cell, Ovarian Interstitial
D013900	1	904	1	5948	0.151984	Nerve, Pectoral
D014411	1	904	1	5948	0.151984	Carcinoma Cell, Embryonal
D014651	1	904	1	5948	0.151984	Vasa Vasorum
D015571	1	904	1	5948	0.151984	Antral Fluid, Ovarian Follicle
D016121	1	904	1	5948	0.151984	Brachiocephalic Vein
D016638	1	904	1	5948	0.151984	Critical Illness
D017381	1	904	1	5948	0.151984	Spliceosome
D017552	1	904	1	5948	0.151984	Nucleus of the Solitary Tract
D018386	1	904	1	5948	0.151984	Kinetochore
D019073	1	904	1	5948	0.151984	Cell, HT-29
D019600	1	904	1	5948	0.151984	Neuropil Thread
D019738	1	904	1	5948	0.151984	Structure, Surgically Created
D019739	1	904	1	5948	0.151984	Muscle Ventricle, Skeletal
D019842	1	904	1	5948	0.151984	Arteries, Ciliary
D019879	1	904	1	5948	0.151984	Cells, Paneth
D020420	1	904	1	5948	0.151984	Cyst Fluid
D020567	1	904	1	5948	0.151984	Body Weight, Fetal
D020643	1	904	1	5948	0.151984	Anterior Nuclear Group
D020649	1	904	1	5948	0.151984	Inferior Pulvinar Nucleus
D022001	1	904	1	5948	0.151984	Adherens Junction, Cell-Matrix
D022022	1	904	1	5948	0.151984	Nuclear Pore
D049292	1	904	1	5948	0.151984	Leukoaraioses
D050824	1	904	1	5948	0.151984	Carpal Joint
D052682	1	904	1	5948	0.151984	Lactotroph
D005152	11	904	52	5948	0.156298	Facial Muscle
D007694	7	904	30	5948	0.159812	Cell, Natural Killer
D013545	7	904	30	5948	0.159812	Gland, Sweat
D051472	7	904	30	5948	0.159812	Cartilage, Elastic
D006811	10	904	47	5948	0.166641	Humerus
D001065	2	904	5	5948	0.168395	Appendix
D002102	2	904	5	5948	0.168395	Cadaver
D008551	2	904	5	5948	0.168395	Melena
D010870	2	904	5	5948	0.168395	Bodies, Pineal
D012159	2	904	5	5948	0.168395	Reticulum
D013279	2	904	5	5948	0.168395	Ruminant Stomach
D013699	2	904	5	5948	0.168395	Arteries, Temporal
D018414	2	904	5	5948	0.168395	CD8 Positive Lymphocytes
D019261	2	904	5	5948	0.168395	Epithalamus
D035583	2	904	5	5948	0.168395	Disease, Orphan
D009334	6	904	25	5948	0.168465	Muscle, Neck
D002348	15	904	76	5948	0.170151	Bone, Carpal
D006552	26	904	142	5948	0.175822	Direct Inguinal Hernia
D008931	5	904	20	5948	0.176687	Mitochondria, Muscle
D009300	5	904	20	5948	0.176687	Nasal Septum
D003490	9	904	42	5948	0.177873	Cyanoses
D007693	4	904	15	5948	0.183275	Cell, K
D010537	4	904	15	5948	0.183275	Parietal Peritoneum
D020542	4	904	15	5948	0.183275	Third Ventricle
D001755	3	904	10	5948	0.184841	Blastocyst
D004551	3	904	10	5948	0.184841	Elbow Joint
D005880	3	904	10	5948	0.184841	Gill
D003228	6	904	26	5948	0.192696	Conjunctiva
D046449	26	904	144	5948	0.19574	Abdominal Hernia
D000344	9	904	43	5948	0.196676	Afferent Pathway
D003804	5	904	21	5948	0.204803	Dentin
D013639	12	904	61	5948	0.207683	Ankle Bones
D007498	32	904	182	5948	0.208029	Iris
D014609	13	904	67	5948	0.209552	Uvula
D001646	8	904	38	5948	0.21098	Bile
D013701	8	904	38	5948	0.21098	Bone, Temporal
D022124	8	904	38	5948	0.21098	Hyperammonemia
D003056	4	904	16	5948	0.216868	Acoustic Nerve
D005140	25	904	140	5948	0.218095	Eyelashes
D033461	6	904	27	5948	0.218147	Hyperuricemia
D005146	11	904	56	5948	0.222649	Asymmetries, Facial
D013346	7	904	33	5948	0.226858	Space, Subarachnoid
D012661	3	904	11	5948	0.227108	Plasma, Seminal
D012665	3	904	11	5948	0.227108	Canal, Semicircular
D035441	3	904	11	5948	0.227108	Chest Wall
D001050	2	904	6	5948	0.228137	Apocrine Gland
D001502	2	904	6	5948	0.228137	Avian Bill
D001756	2	904	6	5948	0.228137	Blastoderm
D005205	2	904	6	5948	0.228137	Fascia
D005407	2	904	6	5948	0.228137	Flagella
D006107	2	904	6	5948	0.228137	Cell, Granulosa
D007085	2	904	6	5948	0.228137	Ilium
D010904	2	904	6	5948	0.228137	Gland, Posterior Pituitary
D011706	2	904	6	5948	0.228137	Antrum, Gastric
D012913	2	904	6	5948	0.228137	Snoring
D014276	2	904	6	5948	0.228137	Cranial Nerve V
D014327	2	904	6	5948	0.228137	Cytotrophoblast
D003964	10	904	51	5948	0.239181	Diaphragm
D006412	15	904	81	5948	0.241624	Cell, Hematopoietic Progenitor
D001934	6	904	28	5948	0.244645	Arch, Branchial
D013737	26	904	149	5948	0.250153	Testes
D012077	4	904	17	5948	0.25194	Arteries, Renal
D014472	4	904	17	5948	0.25194	Umbilicus
D014521	4	904	17	5948	0.25194	Urethra
D034841	4	904	17	5948	0.25194	Abdominal Cavities
D002536	5	904	23	5948	0.264813	Arteries, Cerebral
D006621	5	904	23	5948	0.264813	Hip Joint
D014261	5	904	23	5948	0.264813	Tricuspid Valve
D005122	3	904	12	5948	0.270928	Exudate
D007583	3	904	12	5948	0.270928	Jejunum
D011169	3	904	12	5948	0.270928	Portal Vein
D035423	3	904	12	5948	0.270928	Cavitas thoracis
D012658	6	904	29	5948	0.27201	Sella Turcica
D013100	6	904	29	5948	0.27201	Bone, Sphenoid
D012611	15	904	83	5948	0.273145	Scrotum
D005402	13	904	71	5948	0.276364	Fistula
D001201	8	904	41	5948	0.278209	Ascites
D010167	8	904	41	5948	0.278209	Pallor
D050278	8	904	41	5948	0.278209	Bones of Fingers
D000234	1	904	2	5948	0.28089	Adenoid
D001016	1	904	2	5948	0.28089	Aortic Bodies
D001111	1	904	2	5948	0.28089	Arcuate Nucleus
D001648	1	904	2	5948	0.28089	Bile Canaliculi
D002299	1	904	2	5948	0.28089	Cardia
D003129	1	904	2	5948	0.28089	Comb
D003549	1	904	2	5948	0.28089	Cystic Duct
D004530	1	904	2	5948	0.28089	Egg Yolk
D004717	1	904	2	5948	0.28089	Endometria
D006606	1	904	2	5948	0.28089	Hiccough
D006825	1	904	2	5948	0.28089	Hybridoma
D006928	1	904	2	5948	0.28089	Bone, Hyoid
D009045	1	904	2	5948	0.28089	End-Plate, Motor
D009707	1	904	2	5948	0.28089	Dinucleosome
D010220	1	904	2	5948	0.28089	Bodies, Para-Aortic
D010286	1	904	2	5948	0.28089	Hypothalamic Nucleus, Paraventricular
D012771	1	904	2	5948	0.28089	Hemorrhagic Shock
D013183	1	904	2	5948	0.28089	Sputum
D013361	1	904	2	5948	0.28089	Gland, Sublingual
D013376	1	904	2	5948	0.28089	Gelatinosa, Substantia
D013377	1	904	2	5948	0.28089	Innominata, Substantia
D013574	1	904	2	5948	0.28089	Synaptosome
D013640	1	904	2	5948	0.28089	Articulationes intertarsales
D014726	1	904	2	5948	0.28089	Medial Vestibular Nucleus
D017729	1	904	2	5948	0.28089	Axon Terminal
D017783	1	904	2	5948	0.28089	Cervical Ganglia, Superior
D018418	1	904	2	5948	0.28089	Cell, Th2
D018728	1	904	2	5948	0.28089	Area, Entorhinal
D019864	1	904	2	5948	0.28089	D Cell
D020439	1	904	2	5948	0.28089	Growth Cone
D020532	1	904	2	5948	0.28089	Basal Nucleus of Meynert
D020645	1	904	2	5948	0.28089	Dorsal Medial Nucleus
D020647	1	904	2	5948	0.28089	Lateral Dorsal Nucleus
D021501	1	904	2	5948	0.28089	Flank Pain
D021801	1	904	2	5948	0.28089	Facet Joint
D032448	1	904	2	5948	0.28089	Myoblast, Skeletal
D035262	1	904	2	5948	0.28089	Anterior Cranial Fossa
D043485	1	904	2	5948	0.28089	Glomus Tympanicum
D046569	1	904	2	5948	0.28089	Cell, Neuroepithelial
D050418	1	904	2	5948	0.28089	Cell, Pancreatic Polypeptide-Secreting
D052680	1	904	2	5948	0.28089	ACTH-Producing Cell, Pituitary
D052683	1	904	2	5948	0.28089	GH Cell, Pituitary
D007403	2	904	7	5948	0.288945	Disc, Intervertebral
D007728	2	904	7	5948	0.288945	Cells, Kupffer
D008465	2	904	7	5948	0.288945	Bulbs, Krauses End
D008526	2	904	7	5948	0.288945	Medulla Oblongata
D010183	2	904	7	5948	0.288945	Accessory Pancreatic Duct
D010521	2	904	7	5948	0.288945	Periosteum
D013787	2	904	7	5948	0.288945	Nuclei, Thalamic
D020768	2	904	7	5948	0.288945	Arteries, Middle Cerebral
D002987	5	904	24	5948	0.29618	Clitoris
D001099	10	904	54	5948	0.29985	Arachnoid
D006724	6	904	30	5948	0.30006	Claw
D050276	45	904	274	5948	0.306512	Bones of Hand
D000539	3	904	13	5948	0.31553	Alveolar Process
D002111	3	904	13	5948	0.31553	Bone, Heel
D004630	3	904	13	5948	0.31553	Emergencies
D017615	3	904	13	5948	0.31553	Enteric Nervous System
D023461	11	904	61	5948	0.318086	Cell, Myeloid Progenitor
D015672	10	904	55	5948	0.320911	BFU E
D013628	4	904	19	5948	0.324836	Astragalus Bone
D014722	4	904	19	5948	0.324836	Apparatus, Vestibular
D017734	4	904	19	5948	0.324836	Bile Duct, Extrahepatic
D050533	4	904	19	5948	0.324836	Basement Membrane, Glomerular
D014827	7	904	37	5948	0.327651	Cord, Vocal
D002421	2	904	8	5948	0.349116	Caudate Nucleus
D002828	2	904	8	5948	0.349116	Aberrant Tissue
D003135	2	904	8	5948	0.349116	Bile Duct, Common
D007682	2	904	8	5948	0.349116	Kidney Pelvis
D008023	2	904	8	5948	0.349116	Articular Ligament
D008482	2	904	8	5948	0.349116	Mediastinum
D012444	2	904	8	5948	0.349116	Saccule
D012708	2	904	8	5948	0.349116	Cells, Sertoli
D012849	2	904	8	5948	0.349116	Node, Sino-Atrial
D014711	2	904	8	5948	0.349116	Arteries, Vertebral
D020772	2	904	8	5948	0.349116	Capsule, Internal
D050541	2	904	8	5948	0.349116	Bowman Membrane
D005931	7	904	38	5948	0.353997	Glottis
D015726	7	904	38	5948	0.353997	Cell, Giant
D006329	3	904	14	5948	0.36024	Bundle of Kent
D006337	3	904	14	5948	0.36024	Cardiac Murmur
D006367	3	904	14	5948	0.36024	Cell, Hela
D009809	3	904	14	5948	0.36024	Axis, Dens
D009897	3	904	14	5948	0.36024	Chiasm, Optic
D010256	3	904	14	5948	0.36024	Nasal Sinuses
D005154	5	904	26	5948	0.36035	Cranial Nerve VII
D012704	5	904	26	5948	0.36035	Membrane, Serous
D010329	8	904	45	5948	0.37476	Patella
D009006	11	904	64	5948	0.379317	Monosomies
D012171	7	904	39	5948	0.380533	Blood Vessel, Retinal
D001491	1	904	3	5948	0.39022	Basophil
D001757	1	904	3	5948	0.39022	Blastocyte
D002502	1	904	3	5948	0.39022	Centriole
D002571	1	904	3	5948	0.39022	Cerumen
D003338	1	904	3	5948	0.39022	Corpora Lutea
D004238	1	904	3	5948	0.39022	Diverticulitides
D005335	1	904	3	5948	0.39022	Fever of Unknown Origin
D005626	1	904	3	5948	0.39022	Frontal Sinus
D005829	1	904	3	5948	0.39022	Bodies, Geniculate
D005924	1	904	3	5948	0.39022	Glomus Jugulare
D006935	1	904	3	5948	0.39022	Hypercapnia
D007606	1	904	3	5948	0.39022	Apparatus, Juxtaglomerular
D011708	1	904	3	5948	0.39022	Pyloric Sphincter
D012169	1	904	3	5948	0.39022	Central Retinal Vein
D012728	1	904	3	5948	0.39022	Barr Bodies
D013082	1	904	3	5948	0.39022	Flagellum, Sperm
D013233	1	904	3	5948	0.39022	Cervicothoracic Ganglia
D013957	1	904	3	5948	0.39022	Cartilage, Thyroid
D017843	1	904	3	5948	0.39022	Flaval Ligament
D017847	1	904	3	5948	0.39022	Ligament, Patellar
D017966	1	904	3	5948	0.39022	Cell, Pyramidal
D018417	1	904	3	5948	0.39022	Cell, Th1
D018656	1	904	3	5948	0.39022	Fast-Twitch Muscle Fiber
D019108	1	904	3	5948	0.39022	Junction, Occluding
D022041	1	904	3	5948	0.39022	Euchromatin
D023341	1	904	3	5948	0.39022	Chills
D044683	1	904	3	5948	0.39022	Colon, Descending
D050152	1	904	3	5948	0.39022	Abdominal Visceral Fat
D050153	1	904	3	5948	0.39022	Abdominal Adipose Tissue
D050199	1	904	3	5948	0.39022	Epithelial Cells, Glomerular Visceral
D050476	1	904	3	5948	0.39022	Bowman Capsule
D053158	1	904	3	5948	0.39022	Nocturia
D053159	1	904	3	5948	0.39022	Dysuria
D001160	4	904	21	5948	0.398832	Arteriole
D007765	4	904	21	5948	0.398832	Apparatus, Lacrimal
D017536	4	904	21	5948	0.398832	Arteries, Common Carotid
D019229	4	904	21	5948	0.398832	Adult Dentition
D019556	4	904	21	5948	0.398832	Cell, COS
D045586	4	904	21	5948	0.398832	Inclusion Bodies, Intranuclear
D000077	3	904	15	5948	0.404481	Acetabulum
D009833	3	904	15	5948	0.404481	Anterior Perforated Substance
D014960	36	904	226	5948	0.406418	Chromosome, X
D004424	7	904	40	5948	0.407134	Auditory Canal, External
D009839	2	904	9	5948	0.407441	Oligomenorrhea
D010306	2	904	9	5948	0.407441	Gland, Parotid
D010543	2	904	9	5948	0.407441	Fibular Nerve
D014470	7	904	41	5948	0.433677	Cord, Umbilical
D004431	14	904	86	5948	0.435065	Ear, External
D014132	4	904	22	5948	0.435402	Trachea
D034861	4	904	22	5948	0.435402	Abdominal Wall
D009301	3	904	16	5948	0.447776	Duct, Nasolacrimal
D011168	3	904	16	5948	0.447776	Portal System
D018404	3	904	16	5948	0.447776	Isochromosome
D050823	8	904	48	5948	0.448711	Hand Joints
D013666	5	904	29	5948	0.456689	Tear
D005272	7	904	42	5948	0.460049	Femur Neck
D002628	2	904	10	5948	0.463091	Chemoreceptor
D004108	2	904	10	5948	0.463091	Dilatation, Pathologic
D008643	2	904	10	5948	0.463091	Mesenteries
D008871	2	904	10	5948	0.463091	Border, Brush
D009197	2	904	10	5948	0.463091	Auerbach Plexus
D010369	2	904	10	5948	0.463091	Muscle, Pectoralis
D012161	2	904	10	5948	0.463091	Arteries, Central Retinal
D014795	2	904	10	5948	0.463091	Optic Tract
D002461	4	904	23	5948	0.471315	Cell Line, Transformed
D010413	15	904	95	5948	0.479926	Glans Peni
D001488	1	904	4	5948	0.482944	Arteries, Basilar
D002838	1	904	4	5948	0.482944	Argentaffin System
D004712	1	904	4	5948	0.482944	Endolymphatic Sac
D005744	1	904	4	5948	0.482944	Acid, Gastric
D006500	1	904	4	5948	0.482944	Common Hepatic Duct
D008537	1	904	4	5948	0.482944	Gland, Meibomian
D009470	1	904	4	5948	0.482944	Muscle Spindle
D010037	1	904	4	5948	0.482944	Membrane, Otolithic
D011631	1	904	4	5948	0.482944	Pubic Symphyses
D013093	1	904	4	5948	0.482944	Spermatogonia
D014670	1	904	4	5948	0.482944	Ampulla of Vater
D014793	1	904	4	5948	0.482944	Cortex, Striate
D019573	1	904	4	5948	0.482944	Anterior Corneal Epithelium
D020347	1	904	4	5948	0.482944	Calculoses
D002831	3	904	17	5948	0.489741	Choroid Plexus
D012627	2	904	11	5948	0.515532	Gland, Sebaceous
D004432	10	904	64	5948	0.515623	Cavities, Tympanic
D002081	5	904	31	5948	0.518669	Buttock
D013950	6	904	38	5948	0.528641	Gland, Thymus
D009131	3	904	18	5948	0.530076	Muscle, Smooth, Vascular
D002552	19	904	126	5948	0.553877	Cerebral Ventricle
D000961	1	904	5	5948	0.561581	Anti Thymocyte Globulin
D002100	1	904	5	5948	0.561581	Cachexia
D004711	1	904	5	5948	0.561581	Duct, Endolymphatic
D005263	1	904	5	5948	0.561581	Arteries, Femoral
D005316	1	904	5	5948	0.561581	Fetal Distress
D006503	1	904	5	5948	0.561581	Hepatic Vein
D007601	1	904	5	5948	0.561581	Jugular Vein
D008267	1	904	5	5948	0.561581	Acoustic Macula
D012785	1	904	5	5948	0.561581	Glenohumeral Joint
D004614	2	904	12	5948	0.564453	Emaciation
D007985	2	904	12	5948	0.564453	Cell, Testicular Interstitial
D008963	8	904	54	5948	0.589946	Molar
D017776	3	904	20	5948	0.605033	Autonomic Nerve
D040521	3	904	20	5948	0.605033	Fascia, Superficial
D010294	2	904	13	5948	0.609711	Bone, Parietal
D016323	2	904	13	5948	0.609711	Deciduous Dentition
D017629	2	904	13	5948	0.609711	Gap Junction
D021362	2	904	13	5948	0.609711	Bone, Palatine
D002344	1	904	6	5948	0.628269	Bodies, Carotid
D002420	1	904	6	5948	0.628269	Cauda Equina
D004425	1	904	6	5948	0.628269	Cartilage, Ear
D007032	1	904	6	5948	0.628269	Anterior Hypothalamus
D007801	1	904	6	5948	0.628269	Cells, Langerhans
D008196	1	904	6	5948	0.628269	Lymph
D009044	1	904	6	5948	0.628269	Cortex, Motor
D010234	1	904	6	5948	0.628269	Non-Chromaffin Paraganglia
D010275	1	904	6	5948	0.628269	Nervous System, Parasympathetic
D010677	1	904	6	5948	0.628269	1 Chromosome, Ph
D012154	1	904	6	5948	0.628269	Formation, Reticular
D013363	1	904	6	5948	0.628269	Gland, Submandibular
D014630	1	904	6	5948	0.628269	Cranial Nerve X
D014723	1	904	6	5948	0.628269	Aqueduct, Vestibular
D022142	1	904	6	5948	0.628269	Condensing Vacuole
D042381	1	904	6	5948	0.628269	Cell, Granulocyte Precursor
D044682	1	904	6	5948	0.628269	Ascending Colon
D006461	6	904	42	5948	0.631667	Hemolysis
D014456	9	904	63	5948	0.634367	Ulcer
D005384	3	904	21	5948	0.639399	Finger Interphalangeal Joint
D012590	3	904	21	5948	0.639399	Sclera
D005753	2	904	14	5948	0.65129	Cardiac Gland
D006551	2	904	14	5948	0.65129	Esophageal Hernia
D006365	5	904	37	5948	0.682376	Heel
D001270	1	904	7	5948	0.684824	Atla
D005750	1	904	7	5948	0.684824	Gastric Juice
D008335	1	904	7	5948	0.684824	Condyle, Mandibular
D010502	1	904	7	5948	0.684824	Perineum
D014321	1	904	7	5948	0.684824	Cranial Nerve IV
D017154	1	904	7	5948	0.684824	Cell, Stromal
D019170	1	904	7	5948	0.684824	Somite
D020895	1	904	7	5948	0.684824	Enterocyte
D013681	2	904	15	5948	0.68926	Mesencephali, Tegmentum
D006548	7	904	53	5948	0.714921	Diaphragmatic Hernia
D002339	5	904	39	5948	0.727743	Arteries, Carotid
D008467	1	904	8	5948	0.732782	Diverticulum, Meckel
D009802	1	904	8	5948	0.732782	Cranial Nerve III
D009999	1	904	8	5948	0.732782	Ectopic Ossification
D012135	6	904	47	5948	0.739883	Breathing Sound
D002343	2	904	17	5948	0.75496	Arteries, Internal Carotid
D022161	2	904	17	5948	0.75496	Endocytic Vesicle
D012688	3	904	25	5948	0.755364	Pellucidum, Septum
D009325	6	904	48	5948	0.758529	Nausea
D007180	14	904	107	5948	0.769462	Incisor
D003050	1	904	9	5948	0.773449	Coccyx
D003085	1	904	9	5948	0.773449	Abdominal Cramp
D008161	1	904	9	5948	0.773449	Lumbar Region
D009295	1	904	9	5948	0.773449	Bone, Nasal
D010496	1	904	9	5948	0.773449	Epicardium
D013090	1	904	9	5948	0.773449	Spermatocyte
D014097	1	904	9	5948	0.773449	Teeth, Unerupted
D014459	1	904	9	5948	0.773449	Nerve, Ulnar
D004429	3	904	26	5948	0.77915	Auditory Ossicle
D014469	2	904	18	5948	0.783071	Arteries, Umbilical
D008662	2	904	19	5948	0.808308	Joint, Metacarpophalangeal
D013199	2	904	19	5948	0.808308	Stapes
D020665	3	904	28	5948	0.821002	Area, Septal
D002535	1	904	11	5948	0.837174	Aqueduct of Sylvius
D003970	1	904	11	5948	0.837174	Diastema
D014682	1	904	11	5948	0.837174	Inferior Vena Cava
D008648	2	904	21	5948	0.851051	Mesenchyma
D003786	1	904	12	5948	0.861966	Canal, Pulp
D006406	1	904	12	5948	0.861966	Hematoma
D007687	1	904	12	5948	0.861966	Kidney Tubule, Proximal
D009830	1	904	12	5948	0.861966	Accessory Olfactory Bulb
D041321	1	904	12	5948	0.861966	Chromosome, Human X
D008895	1	904	13	5948	0.882988	Breast Milk
D014684	2	904	24	5948	0.899057	Cavae, Venae
D013348	1	904	14	5948	0.900811	Arteries, Subclavian
D014683	1	904	14	5948	0.900811	Cava, Superior Vena
D015050	1	904	14	5948	0.900811	Arch, Zygomatic
D050277	2	904	25	5948	0.911553	Bones of Toes
D005855	2	904	26	5948	0.922586	Germ Layer
D020546	2	904	27	5948	0.932313	Fourth Ventricle
D001641	1	904	17	5948	0.939593	Bicuspid
D002529	1	904	17	5948	0.939593	Cerebellar Nuclei
D012156	1	904	17	5948	0.939593	Reticulocyte
D045262	1	904	17	5948	0.939593	Reticulocytoses
D011680	4	904	52	5948	0.966466	Pupil

## Sheet: withmotif specific
Summary
p63 features/all features in the list		45/110
ratio		0.409
P value		1.6064e-23
Feature ID	from Genes mapped by ChIP-seq	from Genes mapped by ChIP-seq	from OMIM database	from OMIM database	P-value	Feature description
	# of mapped diseases with the feature	# of mapped diseases	# of total diseases with the feature	# of total diseases
D003593	583	877	2492	5948	5.34791e-57	Cytoplasm
D042541	583	877	2492	5948	5.34791e-57	Intracellular Space
D022083	580	877	2478	5948	1.568e-56	Cytoplasmic Structure
D002467	523	877	2260	5948	4.35803e-45	Cell Nuclei
D022003	523	877	2260	5948	4.35803e-45	Cell Nucleus Structure
D042581	522	877	2258	5948	8.93474e-45	Intranuclear Space
D005441	442	877	1908	5948	1.54396e-34	Fluids and Secretions
D006424	418	877	1780	5948	2.20596e-33	Hemic and Immune Systems
D001826	413	877	1767	5948	2.87425e-32	Body Fluid
D001769	398	877	1688	5948	1.42934e-31	Blood
D003643	207	877	662	5948	4.57483e-31	Cardiac Death
D003239	204	877	651	5948	1.01418e-30	Cell, Connective Tissue
D009333	347	877	1422	5948	1.8615e-29	Neck
D008566	168	877	505	5948	2.40431e-28	Membrane
D009420	422	877	1889	5948	3.98038e-28	Nervous System
D044967	220	877	792	5948	5.59083e-25	Blood Serum
D005347	160	877	501	5948	1.02308e-24	Fibroblast
D013234	182	877	606	5948	1.16248e-24	Stem Cell
D020763	346	877	1496	5948	2.1739e-24	Anatomical Pathological Condition
D005110	167	877	555	5948	1.26569e-22	Extracellular Space
D004848	115	877	323	5948	5.32627e-22	Epithelium
D007107	221	877	853	5948	1.03931e-20	Immune System
D002490	357	877	1628	5948	1.11069e-20	Central Nervous System
D004847	112	877	329	5948	1.17052e-19	Cell, Epithelial
D012816	278	877	1190	5948	2.77245e-19	Signs and Symptoms
D002462	102	877	289	5948	3.13234e-19	Cell Membrane
D007962	179	877	664	5948	1.81689e-18	Blood Cell, White
D001773	212	877	846	5948	6.59637e-18	Blood Cell
D003599	56	877	119	5948	2.14202e-17	Cytoplasmic Filament
D009474	127	877	437	5948	8.54743e-16	Cell, Nerve
D017933	156	877	588	5948	2.39217e-15	Nervous System, Peripheral
D001829	683	877	3965	5948	2.707e-15	Body Region
D014551	176	877	694	5948	2.97554e-15	Tract, Urinary
D002319	246	877	1082	5948	3.53127e-15	Cardiovascular System
D009132	229	877	996	5948	1.29827e-14	Muscle
D034941	354	877	1742	5948	1.70176e-14	Extremities, Upper
D006321	195	877	809	5948	1.77099e-14	Heart
D014566	254	877	1142	5948	1.81094e-14	Genitourinary System
D000005	169	877	672	5948	2.86097e-14	Abdomen
D015603	33	877	57	5948	4.58058e-14	Keratinocyte
D005145	487	877	2623	5948	1.23337e-13	Face
D007963	136	877	510	5948	1.39995e-13	Leukocyte, Mononuclear
D006984	108	877	371	5948	1.47701e-13	Hypertrophies
D045604	129	877	479	5948	3.03523e-13	Extracellular Fluid
D005109	38	877	76	5948	3.057e-13	Extracellular Matrices
D005121	452	877	2402	5948	3.11137e-13	Extremities
D013131	172	877	707	5948	4.14311e-13	Column, Spinal
D007668	145	877	565	5948	5.36619e-13	Kidney
D009206	42	877	92	5948	8.78031e-13	Cardiac Muscle
D004628	163	877	665	5948	1.02242e-12	Embryonic Structure
D005123	363	877	1844	5948	1.09461e-12	Eye
D001284	177	877	746	5948	1.94463e-12	Atrophies
D012679	434	877	2307	5948	2.01081e-12	Organ, Sense
D001921	222	877	1002	5948	2.69316e-12	Brain
D002878	52	877	134	5948	4.26801e-12	Chromosome 1
D004064	363	877	1867	5948	7.68896e-12	Ailmentary System
D009262	189	877	826	5948	9.97416e-12	Fingernail
D009141	485	877	2666	5948	1.01723e-11	Musculoskeletal System
D002886	43	877	103	5948	1.89751e-11	Chromosome 17
D010949	112	877	419	5948	2.38004e-11	Blood Plasma
D020969	206	877	931	5948	2.6166e-11	Attribute, Disease
D002905	54	877	148	5948	2.78509e-11	Chromosome, Group B
D008214	110	877	415	5948	6.48469e-11	Cell, Lymphoid
D006257	531	877	3004	5948	6.48541e-11	Head
D012137	217	877	1004	5948	7.10935e-11	Respiratory System
D021961	55	877	156	5948	8.48539e-11	Cell Membrane Structure
D008099	120	877	470	5948	1.10926e-10	Liver
D013347	58	877	173	5948	2.53612e-10	Fraction, Subcellular
D001485	40	877	99	5948	3.22555e-10	Basal Lamina
D003645	40	877	99	5948	3.22555e-10	Death, Sudden
D032342	52	877	148	5948	3.26199e-10	Mature Muscle Cell
D002902	66	877	212	5948	5.27321e-10	Chromosome, Group E
D012867	303	877	1546	5948	6.48167e-10	Skin
D000267	36	877	87	5948	1.1509e-09	Adhesion
D006197	209	877	986	5948	1.20199e-09	Hair
D004817	37	877	91	5948	1.2202e-09	Epidermis
D013710	59	877	185	5948	1.61946e-09	Para-Articular Tendon
D009454	20	877	33	5948	1.63989e-09	Neurofibril
D016874	20	877	33	5948	1.63989e-09	Neurofibrillary Tangle
D035002	303	877	1559	5948	1.8045e-09	Extremities, Lower
D009411	38	877	96	5948	1.81236e-09	Ending, Nerve
D002540	57	877	178	5948	2.60897e-09	Cerebral Cortex
D001836	33	877	78	5948	2.90143e-09	Body Weight Change
D041981	300	877	1547	5948	3.01393e-09	Digestive Tract
D018450	34	877	82	5948	3.14809e-09	Disease Progression
D001835	69	877	236	5948	4.23287e-09	Body Weight
D009475	33	877	79	5948	4.29313e-09	Afferent Neuron
D006413	82	877	300	5948	4.742e-09	Hematopoietic System
D051346	53	877	163	5948	5.27907e-09	Ambulation Difficulty
D010586	66	877	223	5948	5.43322e-09	Phagocyte
D006225	269	877	1364	5948	5.78885e-09	Hand
D005625	32	877	76	5948	5.83512e-09	Area, Broca
D002903	43	877	121	5948	7.77841e-09	Chromosome, Group F
D001854	81	877	298	5948	7.85455e-09	Bone Marrow Cell
D005528	221	877	1078	5948	8.20771e-09	Feet
D005836	72	877	255	5948	9.98659e-09	Accessory Sex Organs, Female
D009000	51	877	157	5948	1.0739e-08	Monocyte
D018482	82	877	305	5948	1.09471e-08	Anterior Tibial Muscle
D008168	90	877	347	5948	1.36459e-08	Lung
D022423	77	877	282	5948	1.52185e-08	Cell, Myeloid
D013312	41	877	115	5948	1.56729e-08	Stress
D013284	284	877	1470	5948	1.6311e-08	Masticatory System
D002888	31	877	75	5948	1.72102e-08	Chromosome 19
D012157	51	877	159	5948	1.73253e-08	Reticuloendothelial System
D010786	28	877	66	5948	4.32932e-08	Photoreceptor
D022004	51	877	163	5948	4.35396e-08	Chromosome Structure
D002894	30	877	74	5948	4.98113e-08	Chromosome 4
D006624	22	877	45	5948	5.56622e-08	Hippocampus
D009457	47	877	146	5948	5.62613e-08	Cell, Glial
D002479	35	877	95	5948	6.94956e-08	Bodies, Inclusion
D013961	49	877	156	5948	7.0261e-08	Gland, Thyroid
D005333	104	877	433	5948	7.67087e-08	Fetal Tissue
D002880	36	877	100	5948	8.97118e-08	Chromosome 11
D006965	44	877	135	5948	1.0037e-07	Hyperplasia
D011984	31	877	80	5948	1.03098e-07	Nerve Ending, Sensory
D004550	66	877	239	5948	1.08169e-07	Elbow
D004622	76	877	290	5948	1.25679e-07	Embryo
D002881	33	877	89	5948	1.38262e-07	Chromosome 12
D013116	61	877	216	5948	1.40357e-07	Cord, Spinal
D016548	118	877	515	5948	1.53225e-07	Forebrain
D034582	320	877	1732	5948	1.93718e-07	Integumentary System
D012008	63	877	228	5948	2.08149e-07	Recrudescence
D000825	71	877	268	5948	2.11717e-07	Animal Organ
D018485	35	877	99	5948	2.26895e-07	Fibers, Muscle
D003238	368	877	2043	5948	2.27927e-07	Adventitia
D007365	27	877	67	5948	2.70488e-07	Cell Junction
D022162	49	877	163	5948	3.19899e-07	Cytoplasmic Vesicle
D008264	40	877	122	5948	3.22433e-07	Bone Marrow Derived Macrophages
D012634	77	877	302	5948	3.51823e-07	Bodily Secretion
D009055	253	877	1321	5948	3.59748e-07	Mouth
D012817	97	877	408	5948	3.70438e-07	Signs and Symptoms, Digestive
D004198	52	877	178	5948	3.79516e-07	Diatheses
D010525	102	877	436	5948	4.14772e-07	Endoneurium
D006529	50	877	169	5948	4.17055e-07	Enlarged Liver
D012782	47	877	155	5948	4.21906e-07	Shoulder
D005183	68	877	259	5948	5.57116e-07	Failure to Thrive
D006130	68	877	259	5948	5.57116e-07	Disorder, Growth
D015431	22	877	50	5948	5.73338e-07	Loss, Weight
D009666	143	877	669	5948	5.86681e-07	Nose
D002896	36	877	107	5948	6.19918e-07	Chromosome 6
D001933	81	877	328	5948	7.21905e-07	Brain Stem
D001132	86	877	355	5948	7.7586e-07	Arm
D008221	66	877	251	5948	7.75985e-07	Lymphatic Tissue
D002895	31	877	87	5948	9.17211e-07	Chromosome 5
D007596	132	877	611	5948	9.37049e-07	Joint
D001415	50	877	174	5948	1.10184e-06	Back
D001743	46	877	156	5948	1.352e-06	Bladder
D008636	27	877	72	5948	1.47557e-06	Cerebral Peduncle
D012270	16	877	31	5948	1.48322e-06	Ribosome
D013127	42	877	138	5948	1.57035e-06	Nerve, Spinal
D002897	31	877	89	5948	1.61413e-06	Chromosome 7
D002999	46	877	157	5948	1.64727e-06	Cell, Clone
D021982	8	877	9	5948	1.70181e-06	Adhesions, Cell-Matrix
D022002	8	877	9	5948	1.70181e-06	Hemidesmosome
D053842	8	877	9	5948	1.70181e-06	Error Phenotype, Replication
D002899	29	877	81	5948	1.84137e-06	Chromosome 9
D003106	29	877	81	5948	1.84137e-06	Appendices, Omental
D004702	103	877	457	5948	2.36692e-06	Endocrine Gland
D008032	43	877	145	5948	2.53995e-06	Limbic System
D004703	104	877	464	5948	2.75844e-06	Endocrine System
D013687	103	877	460	5948	3.25077e-06	Cerebrum
D002869	91	877	394	5948	3.3175e-06	Aberration, Chromosomal
D020022	34	877	105	5948	3.40234e-06	Genetic Predisposition
D008208	66	877	261	5948	3.42322e-06	Lymphatic System
D008198	29	877	84	5948	4.2849e-06	Lymph Node
D042822	19	877	44	5948	4.78962e-06	Genome Instabilities
D012160	53	877	198	5948	5.56452e-06	Retina
D012863	365	877	2080	5948	5.65479e-06	Skeleton
D000311	22	877	56	5948	5.71349e-06	Adrenal Gland
D009092	44	877	154	5948	5.76765e-06	Lamina Propria
D003896	10	877	15	5948	6.85942e-06	Desmosome
D002879	25	877	69	5948	7.39972e-06	Chromosome 10
D001842	340	877	1923	5948	7.6471e-06	Bone
D007420	50	877	186	5948	9.03197e-06	Intestine, Large
D000653	35	877	114	5948	9.40443e-06	Amniotic Fluid
D004721	29	877	87	5948	9.43308e-06	Endoplasmic Reticulum
D001808	106	877	488	5948	9.97175e-06	Blood Vessel
D022781	23	877	62	5948	1.08975e-05	Cell, Hepatic
D002901	47	877	174	5948	1.46231e-05	Chromosome, Group D
D003817	121	877	579	5948	1.59426e-05	Dentition
D041741	54	877	210	5948	1.62168e-05	Gastrointestinal Tract, Lower
D005835	136	877	667	5948	1.672e-05	Accessory Sex Organ
D007249	35	877	117	5948	1.76819e-05	Inflammation
D001158	73	877	311	5948	1.8276e-05	Arteries
D013378	18	877	44	5948	2.10762e-05	Nigra, Substantia
D007568	151	877	759	5948	2.15254e-05	Jaw
D013909	130	877	635	5948	2.15738e-05	Chest
D008928	36	877	123	5948	2.28898e-05	Contraction, Mitochondrial
D005355	60	877	244	5948	2.42326e-05	Cirrhosis
D007422	66	877	276	5948	2.49438e-05	Intestine
D006470	61	877	250	5948	2.66887e-05	Bleeding
D013601	46	877	173	5948	2.79091e-05	Lymphocyte, Thymus-Dependent
D007425	17	877	41	5948	2.89704e-05	Intracellular Membrane
D002823	21	877	57	5948	2.96123e-05	Chorion
D003248	25	877	74	5948	2.98691e-05	Colonic Inertia
D002824	19	877	49	5948	3.0812e-05	Chorionic Villi
D000842	39	877	139	5948	3.08388e-05	Ankle
D010388	67	877	284	5948	3.43734e-05	Pelvic Region
D003743	26	877	79	5948	3.4926e-05	Cuticle, Enamel
D005321	23	877	66	5948	3.53038e-05	Extra Embryonic Membranes
D000869	44	877	165	5948	3.8543e-05	Anterior Eye Segment
D013249	65	877	275	5948	4.23649e-05	Sternum
D010384	19	877	50	5948	4.29346e-05	Bone, Pelvic
D012886	195	877	1036	5948	4.30431e-05	Calvaria
D003712	12	877	24	5948	4.76892e-05	Dendrite
D016631	11	877	21	5948	5.73623e-05	Bodies, Lewy
D002889	36	877	128	5948	5.85562e-05	Chromosome 2
D016615	18	877	47	5948	6.0364e-05	Telomere
D005546	66	877	284	5948	6.46393e-05	Forehead
D002968	68	877	295	5948	6.56204e-05	Clavicle
D002356	42	877	159	5948	7.3084e-05	Cartilage
D000290	29	877	96	5948	7.5414e-05	Adnexa Uteri
D007717	60	877	253	5948	7.5642e-05	Knee
D012272	76	877	341	5948	8.12728e-05	Rib
D009336	35	877	125	5948	8.17174e-05	Necroses
D001940	51	877	206	5948	8.20508e-05	Breast
D003342	18	877	48	5948	8.348e-05	Corpus Striatum
D003594	18	877	48	5948	8.348e-05	Cytoplasmic Granule
D008247	16	877	40	5948	8.37907e-05	Lysosome
D011132	11	877	22	5948	9.95433e-05	Polyribosome
D005147	152	877	788	5948	0.000107985	Bone, Facial
D005911	23	877	71	5948	0.000128668	Astrocytosis
D001365	9	877	16	5948	0.000136168	Axilla
D032383	9	877	16	5948	0.000136168	Cardiac Muscle Cell
D010920	27	877	90	5948	0.000150664	Normal Placentoma
D018859	15	877	38	5948	0.000166405	Follicle, Hair
D003331	22	877	68	5948	0.000183241	Arteries, Coronary
D001792	38	877	145	5948	0.000190744	Blood Platelet
D019582	12	877	27	5948	0.000199829	Amyloid Plaque
D002843	17	877	47	5948	0.000218977	Chromatin
D004547	13	877	31	5948	0.000221691	Elastic Fiber
D020924	16	877	43	5948	0.000228938	Manifestation, Urological
D007866	84	877	397	5948	0.00022952	Leg
D017072	14	877	35	5948	0.000232407	Neostriatum
D013702	15	877	39	5948	0.000234082	Area, Wernicke
D002637	9	877	17	5948	0.000251692	Chest Pain
D006351	39	877	152	5948	0.000254405	Cardiac Valve
D010063	17	877	48	5948	0.000293282	Egg
D019589	29	877	103	5948	0.000294985	Component, Tooth
D005088	35	877	133	5948	0.000310359	Exocrine Gland
D006615	71	877	327	5948	0.00032199	Coxa
D006733	15	877	40	5948	0.000324257	Horn
D013569	14	877	36	5948	0.000329428	Synapse
D004423	189	877	1034	5948	0.000331109	Apparatus, Vestibulocochlear
D006570	10	877	21	5948	0.000345721	Heterochromatin
D007382	10	877	21	5948	0.000345721	Filament, Intermediate
D052097	10	877	21	5948	0.000345721	Muscle, Quadriceps
D004388	5	877	6	5948	0.000363433	Dura Mater
D011712	22	877	71	5948	0.000366253	Corticobulbar Tract
D002574	30	877	110	5948	0.000426333	Cervical Vertebrae
D022081	31	877	115	5948	0.000429497	Cell Membrane Extension
D053565	14	877	37	5948	0.000459121	Hypercalciuria
D002884	18	877	54	5948	0.000462419	Chromosome 15
D001853	48	877	204	5948	0.00047539	Bone Marrow
D008160	28	877	101	5948	0.000492034	Lumbar Plexus
D012584	28	877	101	5948	0.000492034	Nerve, Sciatic
D014059	40	877	162	5948	0.000500758	Microglossia
D014070	108	877	548	5948	0.000543117	Teeth
D000921	31	877	117	5948	0.000593337	Antibody Producing Cells
D015430	12	877	30	5948	0.000649034	Gain, Weight
D011699	13	877	34	5948	0.000649773	Putamen
D004027	26	877	93	5948	0.000672318	Diencephalon
D004525	22	877	74	5948	0.000692607	Efferent Pathway
D001402	31	877	118	5948	0.000694221	B Cells
D009434	30	877	113	5948	0.000697579	Interconnection, Neural
D001832	41	877	170	5948	0.00071531	Body Temperature Change
D019902	16	877	47	5948	0.000728239	Chondroblast
D003315	32	877	124	5948	0.000799746	Cornea
D006098	32	877	124	5948	0.000799746	Granulocyte
D007719	10	877	23	5948	0.000847249	Joint, Knee
D001479	39	877	161	5948	0.000874211	Basal Ganglia
D012535	49	877	215	5948	0.000896865	Scalp
D010053	24	877	85	5948	0.000916565	Ovaries
D005724	16	877	48	5948	0.000945717	Ganglia
D014621	18	877	57	5948	0.000958145	Vagina
D004487	47	877	205	5948	0.000991449	Dropsy
D010159	113	877	587	5948	0.00100192	Incisive Papilla
D009412	37	877	152	5948	0.0010672	Cerebellar Mossy Fiber
D041742	24	877	86	5948	0.00109809	Gastrointestinal Tract, Upper
D001011	30	877	116	5948	0.00110977	Aorta
D000679	5	877	7	5948	0.00111708	Amygdala
D002032	5	877	7	5948	0.00111708	Binge Eating
D016501	7	877	13	5948	0.00112432	Neurite
D017397	7	877	13	5948	0.00112432	Cortex, Prefrontal
D009061	14	877	40	5948	0.00113542	Buccal Mucosa
D008861	6	877	10	5948	0.0012459	Microsome
D008870	10	877	24	5948	0.00126291	Microtubule
D002893	26	877	97	5948	0.00133211	Chromosome 3
D012249	46	877	204	5948	0.00161038	Brain, Hind
D006818	13	877	37	5948	0.0016273	Hyalin
D006822	31	877	124	5948	0.00167752	Cell Hybrid, Somatic
D007238	21	877	74	5948	0.00175083	Infarction
D008943	29	877	114	5948	0.00175728	Bicuspid Valve
D010179	28	877	109	5948	0.00178965	Pancreas
D000125	11	877	29	5948	0.00181717	Achilles Tendon
D020545	10	877	25	5948	0.00183064	Epithelium, Respiratory
D012583	24	877	89	5948	0.00184027	Cells, Schwann
D006352	18	877	60	5948	0.00185011	Cardiac Ventricle
D009399	18	877	60	5948	0.00185011	Nephron
D003053	4	877	5	5948	0.00207331	Cochlear Duct
D013316	4	877	5	5948	0.00207331	Stria Vascularis
D013582	4	877	5	5948	0.00207331	Fluid, Synovial
D020419	12	877	34	5948	0.00233595	Cones and Rods
D006963	8	877	18	5948	0.00239111	Hyperphagia
D009264	8	877	18	5948	0.00239111	Abnormal Nail
D003319	6	877	11	5948	0.0024007	Corneal Stroma
D014556	55	877	259	5948	0.00253773	Urine
D014680	39	877	170	5948	0.00256551	Vein
D009297	9	877	22	5948	0.00257431	Epithelium, Nasal
D003251	59	877	282	5948	0.00258028	Constriction, Pathologic
D005545	85	877	434	5948	0.00260093	Forefoot, Human
D005837	85	877	434	5948	0.00260093	Accessory Sex Organs, Male
D006377	5	877	8	5948	0.00261748	Helper Cell
D018657	5	877	8	5948	0.00261748	Fiber, Intermediate Muscle
D002908	15	877	48	5948	0.0027949	Chronic Disease
D005854	31	877	128	5948	0.00286466	Cell, Germ
D014617	20	877	72	5948	0.00294519	Vacuole
D009046	24	877	92	5948	0.00297439	Motor Neuron
D009476	24	877	92	5948	0.00297439	Efferent Neuron
D008544	12	877	35	5948	0.00308702	Melanocyte
D013126	12	877	35	5948	0.00308702	Dorsal Root
D016475	3	877	3	5948	0.00319608	3T3 Cell
D016658	3	877	3	5948	0.00319608	Muscle, Psoas
D019106	3	877	3	5948	0.00319608	Blood Loss, Postoperative
D041681	3	877	3	5948	0.00319608	3T3 Cell, NIH
D013564	7	877	15	5948	0.00321939	Nervous System, Sympathetic
D014034	82	877	420	5948	0.0033742	Toe
D005334	37	877	162	5948	0.00353837	Fever
D011467	13	877	40	5948	0.00359137	Prostate
D018870	8	877	19	5948	0.00360342	Endoplasmic Reticulum, Granular
D007511	9	877	23	5948	0.00368457	Ischemia
D014839	40	877	179	5948	0.00374864	Emesis
D014599	24	877	94	5948	0.00402046	Uteri
D005552	23	877	89	5948	0.00408913	Forelimb
D007035	6	877	12	5948	0.00420722	Accidental Hypothermia
D010857	17	877	60	5948	0.00473456	Epithelium, Retinal Pigment
D014921	22	877	85	5948	0.00482827	Wing
D007413	10	877	28	5948	0.00484211	Epithelium, Intestinal
D003967	35	877	154	5948	0.00487868	Diarrhea
D003391	50	877	238	5948	0.00489249	Cranial Nerve
D020540	42	877	193	5948	0.00500314	Metencephalon
D012508	7	877	16	5948	0.0050041	Sarcolemma
D017948	7	877	16	5948	0.0050041	Photoreceptor, Rod
D008830	9	877	24	5948	0.00513756	Glycosome
D020132	9	877	24	5948	0.00513756	Anticipation, Genetic
D020675	9	877	24	5948	0.00513756	Peroxisome
D013154	36	877	160	5948	0.00515837	Spleen
D007820	5	877	9	5948	0.00517776	Epithelium, Laryngeal
D014649	5	877	9	5948	0.00517776	Deferens, Ductus
D002856	8	877	20	5948	0.00524157	Chromatophore
D003600	8	877	20	5948	0.00524157	Cytosol
D004438	8	877	20	5948	0.00524157	Ecchymoses
D005187	8	877	20	5948	0.00524157	Fallopian Tube
D005727	8	877	20	5948	0.00524157	Dorsal Root Ganglia
D007424	8	877	20	5948	0.00524157	Fluid, Intracellular
D008547	8	877	20	5948	0.00524157	Melanophore
D020460	8	877	20	5948	0.00524157	Melanosome
D037881	8	877	20	5948	0.00524157	Aborted Embryo
D004241	4	877	6	5948	0.00549306	Colon Diverticula
D018385	4	877	6	5948	0.00549306	Centrosome
D022101	4	877	6	5948	0.00549306	Microtubule Organizing Center
D001659	21	877	81	5948	0.00570324	Biliary System
D001368	20	877	76	5948	0.00576492	Axis
D014953	29	877	123	5948	0.00579465	Wrist
D001253	11	877	33	5948	0.00580565	Astrocyte
D004947	11	877	33	5948	0.00580565	Esophagus
D009432	11	877	33	5948	0.00580565	Crest, Neural
D001341	14	877	47	5948	0.00616837	Autonomic Nervous System
D045744	10	877	29	5948	0.00643419	Cell Line, Tumor
D013163	28	877	119	5948	0.00683185	Enlarged Spleen
D005262	6	877	13	5948	0.0068497	Feminization
D012007	9	877	25	5948	0.00699771	Rectum
D013497	23	877	93	5948	0.00727705	Nerve, Sural
D013979	23	877	93	5948	0.00727705	Medial Plantar Nerve
D010057	8	877	21	5948	0.00739235	Oviduct
D005216	7	877	17	5948	0.00744084	Bodies, Fat
D002887	15	877	53	5948	0.00783206	Chromosome 18
D006097	15	877	53	5948	0.00783206	Granulation Tissue
D006932	24	877	99	5948	0.00804194	Bilirubinemia
D005385	127	877	711	5948	0.00826216	Finger
D014407	10	877	30	5948	0.00840455	Cell, Cultured Neoplastic
D020405	13	877	44	5948	0.00880728	Corium
D052436	13	877	44	5948	0.00880728	Adipose Tissue, White
D000273	21	877	84	5948	0.00886442	Adipose Tissue
D008125	5	877	10	5948	0.00910961	Locus Caeruleus
D017628	5	877	10	5948	0.00910961	Microglia
D005269	33	877	149	5948	0.00922151	Femur
D002503	17	877	64	5948	0.00950671	Centromere
D007031	16	877	59	5948	0.00950715	Hypothalamus
D009504	23	877	95	5948	0.00950838	Cell, LE
D011630	8	877	22	5948	0.0101455	Bone, Pubic
D032389	8	877	22	5948	0.0101455	Cell, Smooth Muscle
D001812	6	877	14	5948	0.0105136	Barrier, Blood-Brain
D008841	6	877	14	5948	0.0105136	Actin Filament
D009685	6	877	14	5948	0.0105136	Envelope, Nuclear
D004386	7	877	18	5948	0.0106543	Duodenum
D006119	7	877	18	5948	0.0106543	Groin
D009778	7	877	18	5948	0.0106543	Lobe, Occipital
D003393	10	877	31	5948	0.010807	Cranial Suture
D011183	10	877	31	5948	0.010807	Complication, Postoperative
D012469	10	877	31	5948	0.010807	Gland, Salivary
D002890	14	877	50	5948	0.0110736	Chromosome 20
D008437	14	877	50	5948	0.0110736	Maxilla
D008578	17	877	65	5948	0.0111587	Meninges
D005542	25	877	107	5948	0.0112131	Forearm
D020397	4	877	7	5948	0.0113277	Cell, Goblet
D002473	3	877	4	5948	0.0113747	Cell Wall
D007366	3	877	4	5948	0.0113747	Intercostal Muscle
D012700	3	877	4	5948	0.0113747	Serositides
D019581	3	877	4	5948	0.0113747	Neuropil
D000782	32	877	146	5948	0.0119462	Aneuploid
D011127	12	877	41	5948	0.012589	Polyp
D050151	12	877	41	5948	0.012589	Adipose Tissue, Subcutaneous
D001369	18	877	71	5948	0.0127625	Axon
D008682	29	877	130	5948	0.0127715	Bone, Metatarsal
D004838	45	877	221	5948	0.0129756	Epiphyses
D004240	13	877	46	5948	0.0130315	Diverticula
D013270	15	877	56	5948	0.0133032	Stomach
D008892	8	877	23	5948	0.0135914	Milk
D008022	10	877	32	5948	0.0136962	Ligament
D002555	20	877	82	5948	0.0138204	Cerebrospinal Fluid
D019579	5	877	11	5948	0.0147004	Neocortex
D042361	5	877	11	5948	0.0147004	Alveoli, Human Mammary
D010614	21	877	88	5948	0.0151385	Pharynx
D011149	12	877	42	5948	0.0153287	Pons
D007417	6	877	15	5948	0.0153763	Intestinal Polyp
D013848	16	877	62	5948	0.0154549	Thigh
D000867	15	877	57	5948	0.0156705	Anterior Chamber
D001133	103	877	575	5948	0.0156792	Bones of Upper Extremity
D043171	9	877	28	5948	0.0157005	Chromosomal Instabilities
D013788	10	877	33	5948	0.0171269	Thalamus
D007830	25	877	111	5948	0.0176868	Larynx
D009210	8	877	24	5948	0.0178183	Myofibril
D014066	8	877	24	5948	0.0178183	Palatine Tonsil
D012818	44	877	220	5948	0.0188155	Signs and Symptoms, Respiratory
D009417	18	877	74	5948	0.0194351	Nerve Tissue
D053595	7	877	20	5948	0.0198966	Cell, Embryonic Stem
D000313	4	877	8	5948	0.0200379	Adrenal Medulla
D012165	4	877	8	5948	0.0200379	Cell, Retinal Ganglion
D012422	4	877	8	5948	0.0200379	Rupture, Spontaneous
D015530	4	877	8	5948	0.0200379	Matrices, Nuclear
D016176	4	877	8	5948	0.0200379	Subset, T-Cell
D032446	4	877	8	5948	0.0200379	Embryonic Muscle Cell
D004910	6	877	16	5948	0.0215997	Cytoskeleton, Erythrocyte
D018871	6	877	16	5948	0.0215997	Agranular Endoplasmic Reticulum
D000334	2	877	2	5948	0.0217187	Aerophagy
D002011	2	877	2	5948	0.0217187	Brunner Gland
D005414	2	877	2	5948	0.0217187	Flatulence
D006499	2	877	2	5948	0.0217187	Arteries, Hepatic
D008862	2	877	2	5948	0.0217187	Liver Microsome
D012374	2	877	2	5948	0.0217187	Outer Segment, Rod
D013703	2	877	2	5948	0.0217187	Muscle, Temporal
D017773	2	877	2	5948	0.0217187	Floor, Pelvic
D020530	2	877	2	5948	0.0217187	Ansa Lenticularis Nucleus
D020531	2	877	2	5948	0.0217187	Nucleus Subthalamicus
D002829	12	877	44	5948	0.0221304	Choroid
D012519	5	877	12	5948	0.0221955	Reticulum, Sarcoplasmic
D015496	5	877	12	5948	0.0221955	CD4 Positive T Lymphocytes
D016570	5	877	12	5948	0.0221955	Bruch Membrane
D009865	8	877	25	5948	0.0229103	Oocyte
D009960	8	877	25	5948	0.0229103	Oropharynx
D017950	8	877	25	5948	0.0229103	Ganglia, Sensory
D009900	29	877	136	5948	0.0231372	Cranial Nerve II
D009558	23	877	103	5948	0.0245108	Nipple
D009836	18	877	76	5948	0.0251932	Interfascicular Oligodendroglia
D000050	3	877	5	5948	0.0253268	Acanthocyte
D007264	3	877	5	5948	0.0253268	Canal, Inguinal
D007512	3	877	5	5948	0.0253268	Ischium
D008930	3	877	5	5948	0.0253268	Liver Mitochondria
D014725	3	877	5	5948	0.0253268	Ganglion, Scarpas
D014928	3	877	5	5948	0.0253268	Duct, Wolffian
D034881	3	877	5	5948	0.0253268	Lamina, Nuclear
D044684	3	877	5	5948	0.0253268	Colic Flexure, Left
D051457	13	877	50	5948	0.0259561	Cartilage, Hyaline
D012769	7	877	21	5948	0.0261487	Circulatory Collapse
D011651	11	877	40	5948	0.0262626	Arteries, Pulmonary
D009915	12	877	45	5948	0.0262654	Orbit
D014094	17	877	71	5948	0.0263265	Deciduous Teeth
D001724	28	877	132	5948	0.0270014	Birth Weight
D000302	8	877	26	5948	0.0289449	Adrenal Cortex
D006644	8	877	26	5948	0.0289449	Histiocyte
D005143	49	877	256	5948	0.0292785	Eyelid
D005917	6	877	17	5948	0.0293227	Globus Pallidus
D009410	6	877	17	5948	0.0293227	Degeneration, Nerve
D041781	6	877	17	5948	0.0293227	Cholestatic Jaundice
D002921	13	877	51	5948	0.0303016	Cicatrices
D041905	40	877	203	5948	0.0303199	Cell, Erythroid
D005881	9	877	31	5948	0.0305022	Gingiva
D010950	9	877	31	5948	0.0305022	Cell, Plasma
D009413	19	877	83	5948	0.0305174	A Fiber
D000870	11	877	41	5948	0.0312762	Anterior Horn Cell
D010296	5	877	13	5948	0.0317866	Lobe, Parietal
D012518	5	877	13	5948	0.0317866	Sarcomere
D017949	5	877	13	5948	0.0317866	Cone (Retina)
D050177	5	877	13	5948	0.0317866	Overweight
D005734	4	877	9	5948	0.0319261	Gangrene
D014129	4	877	9	5948	0.0319261	Meshwork, Trabecular
D014699	4	877	9	5948	0.0319261	Venule
D053447	4	877	9	5948	0.0319261	Channelopathies
D005243	7	877	22	5948	0.0336168	Feces
D002883	17	877	73	5948	0.0338337	Chromosome 14
D008334	39	877	199	5948	0.0347344	Mandible
D005221	16	877	68	5948	0.0355362	Fatigue
D007684	8	877	27	5948	0.035991	Kidney Tubule
D012447	8	877	27	5948	0.035991	Sacrum
D002898	18	877	79	5948	0.0361292	Chromosome 8
D002525	12	877	47	5948	0.0361752	Cerebellar Cortex
D010519	12	877	47	5948	0.0361752	Paradentium
D002892	11	877	42	5948	0.036935	Chromosome 22
D013094	15	877	63	5948	0.0372425	Sperm
D006066	44	877	230	5948	0.0377479	Gonad
D004804	6	877	18	5948	0.0386568	Eosinophil
D019858	6	877	18	5948	0.0386568	Endocrine Cell, Gastrointestinal
D011884	22	877	102	5948	0.039209	Radius
D015746	18	877	80	5948	0.0404511	Abdominal Pain
D002531	34	877	172	5948	0.0416315	Cerebellum
D002923	7	877	23	5948	0.042378	Cilia
D008159	7	877	23	5948	0.042378	Lumbar Vertebrae
D009490	11	877	43	5948	0.0432731	Corpus Cardiacum
D001653	5	877	14	5948	0.0436049	Bile Duct, Intrahepatic
D009451	5	877	14	5948	0.0436049	Junction, Neuroeffector
D009469	5	877	14	5948	0.0436049	Junction, Myoneural
D001917	8	877	28	5948	0.0441073	Brachial Plexus
D007678	8	877	28	5948	0.0441073	Glomerulus, Kidney
D011689	10	877	38	5948	0.044186	Cells, Purkinje
D013623	10	877	38	5948	0.044186	Tail
D012598	35	877	179	5948	0.0450536	Scleroses
D001247	3	877	6	5948	0.0451606	Asthenia
D002358	3	877	6	5948	0.0451606	Articular Cartilage
D009296	3	877	6	5948	0.0451606	Cavities, Nasal
D011992	3	877	6	5948	0.0451606	Endosome
D020534	3	877	6	5948	0.0451606	Gyrus Hippocampi
D009186	16	877	70	5948	0.0452508	Myelin
D003111	4	877	10	5948	0.047137	Colonic Polyp
D009925	4	877	10	5948	0.047137	Basilar Papilla
D013583	4	877	10	5948	0.047137	Membrana Synovialis Capsulae Articularis
D042783	12	877	49	5948	0.0484749	Capillary Endothelial Cell
D009306	6	877	19	5948	0.0496827	Natal Teeth
D006214	11	877	44	5948	0.0503207	Hallux
D012463	7	877	24	5948	0.0524908	Saliva
D004727	9	877	34	5948	0.0529872	Endothelium
D008684	8	877	29	5948	0.0533404	Metatarsus
D002885	17	877	77	5948	0.0533656	Chromosome 16
D002904	17	877	77	5948	0.0533656	Chromosome, Group G
D014314	20	877	94	5948	0.0540228	Trisomies
D050281	76	877	434	5948	0.055059	Bones of Lower Extremity
D005529	39	877	206	5948	0.0554384	Bone, Foot
D002882	14	877	61	5948	0.0568796	Chromosome 13
D005483	5	877	15	5948	0.0577193	Flushing
D010280	5	877	15	5948	0.0577193	Gland, Parathyroid
D012809	5	877	15	5948	0.0577193	Colon, Sigmoid
D013904	5	877	15	5948	0.0577193	Thoracic Vertebrae
D033023	5	877	15	5948	0.0577193	Articulationes pedis
D001082	2	877	3	5948	0.0587641	Aqueous Flare
D001992	2	877	3	5948	0.0587641	Alveolar Lavage Fluid
D003724	2	877	3	5948	0.0587641	Arch, Dental
D007685	2	877	3	5948	0.0587641	Collecting Duct, Kidney
D009095	2	877	3	5948	0.0587641	Duct, Mullerian
D009672	2	877	3	5948	0.0587641	Notochord
D012446	2	877	3	5948	0.0587641	Joint, Sacroiliac
D015385	2	877	3	5948	0.0587641	Adrenal Reticularis
D016909	2	877	3	5948	0.0587641	Anterior Tibial Arteries
D018987	2	877	3	5948	0.0587641	Duct, Salivary
D020896	2	877	3	5948	0.0587641	Hypovolemia
D027042	2	877	3	5948	0.0587641	Artificial Chromosome, P1-Derived
D050527	2	877	3	5948	0.0587641	Cell, Extraglomerular Mesangial
D052684	2	877	3	5948	0.0587641	Cell, TSH
D007421	18	877	84	5948	0.0614961	Intestine, Small
D006547	42	877	226	5948	0.0620176	Enterocele
D009777	9	877	35	5948	0.0623895	Basilar Bone
D002946	6	877	20	5948	0.0624483	Cisterna Magna
D004646	6	877	20	5948	0.0624483	Emphysema
D007106	6	877	20	5948	0.0624483	Antisera
D014513	16	877	73	5948	0.0631358	Ureter
D000568	12	877	51	5948	0.0633659	Amenorrhea
D005312	8	877	30	5948	0.0637244	Blood, Cord
D007672	8	877	30	5948	0.0637244	Cortex, Kidney
D001021	14	877	62	5948	0.0639452	Aortic Valve
D013115	7	877	25	5948	0.0639943	Canal, Spinal
D007758	17	877	79	5948	0.0656234	Bony Labyrinth
D000009	4	877	11	5948	0.0656723	Abdominal Muscle
D000843	4	877	11	5948	0.0656723	Ankle Joint
D002924	4	877	11	5948	0.0656723	Bodies, Ciliary
D004728	4	877	11	5948	0.0656723	Anterior Chamber Endothelium
D004730	4	877	11	5948	0.0656723	Capillary Endothelium
D004913	4	877	11	5948	0.0656723	Abnormal Erythrocyte
D008470	4	877	11	5948	0.0656723	Meconium
D008679	4	877	11	5948	0.0656723	Metaplasia
D016131	4	877	11	5948	0.0656723	Lymphocyte Subpopulation
D018858	4	877	11	5948	0.0656723	Center, Germinal
D050417	4	877	11	5948	0.0656723	B Cell, Pancreatic
D012132	15	877	68	5948	0.067233	Muscle, Respiratory
D008599	13	877	57	5948	0.0678154	Disorder, Menstruation
D019291	13	877	57	5948	0.0678154	Base of Skull
D008046	79	877	458	5948	0.0682109	Lip
D009305	10	877	41	5948	0.0698305	Nasopharynges
D000208	3	877	7	5948	0.0705353	Acute Disease
D002432	3	877	7	5948	0.0705353	Cecum
D003388	3	877	7	5948	0.0705353	Clivus
D007395	3	877	7	5948	0.0705353	Intercalated Neuron
D010210	3	877	7	5948	0.0705353	Muscle, Papillary
D013851	3	877	7	5948	0.0705353	Leanness
D016676	3	877	7	5948	0.0705353	Alveolar Macrophage
D020671	3	877	7	5948	0.0705353	Cell, Dorsal Horn
D050279	35	877	186	5948	0.0717883	Bones, Metacarpal
D009630	9	877	36	5948	0.0727885	Genetic Non Disjunction
D024182	9	877	36	5948	0.0727885	Disomies, Uniparental
D011391	5	877	16	5948	0.0741373	Prolapse
D007565	18	877	86	5948	0.0744336	Icterus
D007082	8	877	31	5948	0.07528	Ileum
D005138	38	877	205	5948	0.0753767	Eyebrow
D009130	13	877	58	5948	0.0761623	Involuntary Muscle
D008533	7	877	26	5948	0.0769073	Megakaryocyte
D022201	7	877	26	5948	0.0769073	Artificial Chromosome
D008305	6	877	21	5948	0.0769681	Hyperpyrexia, Malignant
D004373	21	877	104	5948	0.0787456	Arteriosus, Ductus
D002610	14	877	64	5948	0.0797779	Bucca
D005318	23	877	116	5948	0.0805051	Fetal Heart
D007446	9	877	37	5948	0.0841956	Chromosomal Inversion
D013542	9	877	37	5948	0.0841956	Sweat
D002584	4	877	12	5948	0.0874107	Cervix
D005725	4	877	12	5948	0.0874107	Autonomic Ganglia
D008407	4	877	12	5948	0.0874107	Basophil, Tissue
D008410	4	877	12	5948	0.0874107	Masticatory Muscle
D010160	18	877	88	5948	0.0890722	Palate, Soft
D001652	10	877	43	5948	0.0912731	Bile Duct
D002872	21	877	106	5948	0.0924501	Chromosome Deletion
D002137	5	877	17	5948	0.09281	Biliary or Urinary Stones
D017746	5	877	17	5948	0.09281	Articular Capsule
D000159	6	877	22	5948	0.0932248	Cranial Nerve VIII
D008475	6	877	22	5948	0.0932248	Median Nerve
D050280	29	877	154	5948	0.0938559	Arm Bone
D014602	38	877	209	5948	0.0945296	Uvea
D007033	9	877	38	5948	0.0966124	Hypothalamic Region, Intermediate
D020547	9	877	38	5948	0.0966124	Lateral Ventricle
D008833	19	877	95	5948	0.0982331	Microcirculation
D001012	3	877	8	5948	0.100834	Abdominal Aorta
D004439	3	877	8	5948	0.100834	Eccrine Gland
D006080	3	877	8	5948	0.100834	Atretic Follicle
D008138	3	877	8	5948	0.100834	Ascending Limb of Loop of Henle
D013704	3	877	8	5948	0.100834	Joint, Temporomandibular
D003337	36	877	198	5948	0.10148	Callosum, Corpus
D003051	10	877	44	5948	0.103318	Cochlea
D000210	2	877	4	5948	0.106153	Acute Phase Reaction
D002342	2	877	4	5948	0.106153	Arteries, External Carotid
D004822	2	877	4	5948	0.106153	Epididymis
D006179	2	877	4	5948	0.106153	Cingulate Gyrus
D009093	2	877	4	5948	0.106153	Mucus
D012669	2	877	4	5948	0.106153	Seminal Vesicle
D013003	2	877	4	5948	0.106153	Cortex, Somatosensory
D014092	2	877	4	5948	0.106153	Root, Tooth
D018891	2	877	4	5948	0.106153	Dentata, Fascia
D011664	7	877	28	5948	0.106935	Pulmonary Valve
D001013	9	877	39	5948	0.11003	Aorta, Descending
D005487	4	877	13	5948	0.112132	Cell, Foam
D010903	4	877	13	5948	0.112132	Adenohypophyses
D019588	4	877	13	5948	0.112132	Aging, Premature
D007867	45	877	256	5948	0.113303	Bone, Leg
D004912	32	877	177	5948	0.123839	Blood Cell, Red
D014178	7	877	29	5948	0.123988	Chromosomal Translocation
D000855	6	877	24	5948	0.130731	Anorexia
D000938	6	877	24	5948	0.130731	Accessory Cell, Immunologic
D005539	6	877	24	5948	0.130731	Foramen Magnum
D007030	8	877	35	5948	0.133148	Hypothalamic Pituitary Unit
D010902	8	877	35	5948	0.133148	Gland, Pituitary
D012540	8	877	35	5948	0.133148	Scapula
D005152	11	877	52	5948	0.134196	Facial Muscle
D005728	3	877	9	5948	0.135288	Celiac Ganglia
D008416	3	877	9	5948	0.135288	Mastoid
D015053	3	877	9	5948	0.135288	Egg, Fertilized
D003713	5	877	19	5948	0.136479	Cell, Dendritic
D013933	41	877	235	5948	0.136733	Thumb
D006552	26	877	142	5948	0.137968	Direct Inguinal Hernia
D006056	4	877	14	5948	0.139543	Apparatus, Golgi
D006325	4	877	14	5948	0.139543	Atria, Heart
D010006	4	877	14	5948	0.139543	Osteoblast
D012303	4	877	14	5948	0.139543	Chromosome, Ring
D014770	4	877	14	5948	0.139543	Androgenization
D017667	4	877	14	5948	0.139543	Adipocyte
D020824	4	877	14	5948	0.139543	Spinocerebellar Tract
D006132	9	877	41	5948	0.139788	Cartilage, Epiphyseal
D002348	15	877	76	5948	0.142348	Bone, Carpal
D001857	1	877	1	5948	0.147445	Bone Matrices
D002036	1	877	1	5948	0.147445	Atrioventricular Bundle
D002582	1	877	1	5948	0.147445	Cervical Mucus
D002873	1	877	1	5948	0.147445	Chromosomal Fragility
D003336	1	877	1	5948	0.147445	Corpora Quadrigemina
D004543	1	877	1	5948	0.147445	Duct, Ejaculatory
D004805	1	877	1	5948	0.147445	Ependyma
D005920	1	877	1	5948	0.147445	Extracellular Matrices, Mesangial
D007034	1	877	1	5948	0.147445	Hypothalamic Region, Posterior
D007049	1	877	1	5948	0.147445	Disease, Iatrogenic
D007084	1	877	1	5948	0.147445	Iliac Vein
D009852	1	877	1	5948	0.147445	Omentum
D009880	1	877	1	5948	0.147445	Arteries, Ophthalmic
D010529	1	877	1	5948	0.147445	Bursa, Omental
D010588	1	877	1	5948	0.147445	Phagolysosome
D010861	1	877	1	5948	0.147445	Bacterial Fimbria
D011903	1	877	1	5948	0.147445	Nuclei, Raphe
D013570	1	877	1	5948	0.147445	Membrane, Synaptic
D013799	1	877	1	5948	0.147445	Cell, Ovarian Interstitial
D013900	1	877	1	5948	0.147445	Nerve, Pectoral
D014411	1	877	1	5948	0.147445	Carcinoma Cell, Embryonal
D014651	1	877	1	5948	0.147445	Vasa Vasorum
D015571	1	877	1	5948	0.147445	Antral Fluid, Ovarian Follicle
D016121	1	877	1	5948	0.147445	Brachiocephalic Vein
D016638	1	877	1	5948	0.147445	Critical Illness
D017381	1	877	1	5948	0.147445	Spliceosome
D017552	1	877	1	5948	0.147445	Nucleus of the Solitary Tract
D019073	1	877	1	5948	0.147445	Cell, HT-29
D019600	1	877	1	5948	0.147445	Neuropil Thread
D019738	1	877	1	5948	0.147445	Structure, Surgically Created
D019739	1	877	1	5948	0.147445	Muscle Ventricle, Skeletal
D019842	1	877	1	5948	0.147445	Arteries, Ciliary
D019879	1	877	1	5948	0.147445	Cells, Paneth
D020420	1	877	1	5948	0.147445	Cyst Fluid
D020567	1	877	1	5948	0.147445	Body Weight, Fetal
D020643	1	877	1	5948	0.147445	Anterior Nuclear Group
D020649	1	877	1	5948	0.147445	Inferior Pulvinar Nucleus
D022001	1	877	1	5948	0.147445	Adherens Junction, Cell-Matrix
D022022	1	877	1	5948	0.147445	Nuclear Pore
D049292	1	877	1	5948	0.147445	Leukoaraioses
D050824	1	877	1	5948	0.147445	Carpal Joint
D052682	1	877	1	5948	0.147445	Lactotroph
D009334	6	877	25	5948	0.151805	Muscle, Neck
D013977	20	877	107	5948	0.152781	Tibia
D001003	18	877	95	5948	0.154005	Anal Canal
D046449	26	877	144	5948	0.154857	Abdominal Hernia
D003490	9	877	42	5948	0.156063	Cyanoses
D001065	2	877	5	5948	0.160038	Appendix
D002102	2	877	5	5948	0.160038	Cadaver
D008551	2	877	5	5948	0.160038	Melena
D010870	2	877	5	5948	0.160038	Bodies, Pineal
D012159	2	877	5	5948	0.160038	Reticulum
D013279	2	877	5	5948	0.160038	Ruminant Stomach
D013699	2	877	5	5948	0.160038	Arteries, Temporal
D019261	2	877	5	5948	0.160038	Epithalamus
D035583	2	877	5	5948	0.160038	Disease, Orphan
D005624	5	877	20	5948	0.161156	Bone, Frontal
D008931	5	877	20	5948	0.161156	Mitochondria, Muscle
D009300	5	877	20	5948	0.161156	Nasal Septum
D014844	7	877	31	5948	0.161885	Vulva
D002680	17	877	90	5948	0.165701	Chin
D004825	4	877	15	5948	0.169298	Epiglottis
D010537	4	877	15	5948	0.169298	Parietal Peritoneum
D020542	4	877	15	5948	0.169298	Third Ventricle
D001755	3	877	10	5948	0.173066	Blastocyst
D005880	3	877	10	5948	0.173066	Gill
D046790	3	877	10	5948	0.173066	Exocrine Pancreas
D000344	9	877	43	5948	0.173214	Afferent Pathway
D003228	6	877	26	5948	0.174275	Conjunctiva
D014457	18	877	97	5948	0.176373	Ulna
D013639	12	877	61	5948	0.179191	Ankle Bones
D005360	14	877	73	5948	0.179592	Fibula
D014609	13	877	67	5948	0.179633	Uvula
D001980	5	877	21	5948	0.187465	Bronchi
D003804	5	877	21	5948	0.187465	Dentin
D051336	5	877	21	5948	0.187465	Inner Mitochondrial Membrane
D001646	8	877	38	5948	0.187867	Bile
D013701	8	877	38	5948	0.187867	Bone, Temporal
D018483	9	877	44	5948	0.191187	Diaphyses
D005146	11	877	56	5948	0.194117	Asymmetries, Facial
D033461	6	877	27	5948	0.198002	Hyperuricemia
D003056	4	877	16	5948	0.201018	Acoustic Nerve
D013398	4	877	16	5948	0.201018	Cot Death
D013737	26	877	149	5948	0.201896	Testes
D013346	7	877	33	5948	0.204282	Space, Subarachnoid
D002196	14	877	75	5948	0.207718	Capillaries
D007515	8	877	39	5948	0.207954	Cell, Islet
D003964	10	877	51	5948	0.210735	Diaphragm
D012661	3	877	11	5948	0.213339	Plasma, Seminal
D012665	3	877	11	5948	0.213339	Canal, Semicircular
D035441	3	877	11	5948	0.213339	Chest Wall
D001502	2	877	6	5948	0.217476	Avian Bill
D001756	2	877	6	5948	0.217476	Blastoderm
D005205	2	877	6	5948	0.217476	Fascia
D005407	2	877	6	5948	0.217476	Flagella
D006107	2	877	6	5948	0.217476	Cell, Granulosa
D007085	2	877	6	5948	0.217476	Ilium
D010904	2	877	6	5948	0.217476	Gland, Posterior Pituitary
D011706	2	877	6	5948	0.217476	Antrum, Gastric
D014276	2	877	6	5948	0.217476	Cranial Nerve V
D014327	2	877	6	5948	0.217476	Cytotrophoblast
D001934	6	877	28	5948	0.222839	Arch, Branchial
D009898	6	877	28	5948	0.222839	Blind Spot
D019066	77	877	481	5948	0.225359	Facies
D000860	7	877	34	5948	0.226917	Anoxia
D002891	8	877	40	5948	0.228834	Chromosome 21
D012730	42	877	254	5948	0.229216	Chromosome, Sex
D012077	4	877	17	5948	0.234313	Arteries, Renal
D014472	4	877	17	5948	0.234313	Umbilicus
D014521	4	877	17	5948	0.234313	Urethra
D014781	4	877	17	5948	0.234313	Viscera
D034841	4	877	17	5948	0.234313	Abdominal Cavities
D012611	15	877	83	5948	0.234749	Scrotum
D005402	13	877	71	5948	0.240489	Fistula
D002536	5	877	23	5948	0.244075	Arteries, Cerebral
D005704	5	877	23	5948	0.244075	Gallbladder
D006621	5	877	23	5948	0.244075	Hip Joint
D014261	5	877	23	5948	0.244075	Tricuspid Valve
D012658	6	877	29	5948	0.248626	Sella Turcica
D013100	6	877	29	5948	0.248626	Bone, Sphenoid
D001201	8	877	41	5948	0.250421	Ascites
D010167	8	877	41	5948	0.250421	Pallor
D050278	8	877	41	5948	0.250421	Bones of Fingers
D005122	3	877	12	5948	0.255315	Exudate
D007583	3	877	12	5948	0.255315	Jejunum
D011169	3	877	12	5948	0.255315	Portal Vein
D035423	3	877	12	5948	0.255315	Cavitas thoracis
D001099	10	877	54	5948	0.267068	Arachnoid
D010010	4	877	18	5948	0.268791	Cementoclast
D000234	1	877	2	5948	0.27317	Adenoid
D001016	1	877	2	5948	0.27317	Aortic Bodies
D001111	1	877	2	5948	0.27317	Arcuate Nucleus
D001648	1	877	2	5948	0.27317	Bile Canaliculi
D002299	1	877	2	5948	0.27317	Cardia
D003129	1	877	2	5948	0.27317	Comb
D003549	1	877	2	5948	0.27317	Cystic Duct
D004530	1	877	2	5948	0.27317	Egg Yolk
D004717	1	877	2	5948	0.27317	Endometria
D006606	1	877	2	5948	0.27317	Hiccough
D006825	1	877	2	5948	0.27317	Hybridoma
D006928	1	877	2	5948	0.27317	Bone, Hyoid
D009045	1	877	2	5948	0.27317	End-Plate, Motor
D009707	1	877	2	5948	0.27317	Dinucleosome
D010220	1	877	2	5948	0.27317	Bodies, Para-Aortic
D010286	1	877	2	5948	0.27317	Hypothalamic Nucleus, Paraventricular
D012771	1	877	2	5948	0.27317	Hemorrhagic Shock
D013183	1	877	2	5948	0.27317	Sputum
D013361	1	877	2	5948	0.27317	Gland, Sublingual
D013376	1	877	2	5948	0.27317	Gelatinosa, Substantia
D013377	1	877	2	5948	0.27317	Innominata, Substantia
D013574	1	877	2	5948	0.27317	Synaptosome
D013640	1	877	2	5948	0.27317	Articulationes intertarsales
D014726	1	877	2	5948	0.27317	Medial Vestibular Nucleus
D017729	1	877	2	5948	0.27317	Axon Terminal
D017783	1	877	2	5948	0.27317	Cervical Ganglia, Superior
D018418	1	877	2	5948	0.27317	Cell, Th2
D018728	1	877	2	5948	0.27317	Area, Entorhinal
D019864	1	877	2	5948	0.27317	D Cell
D020439	1	877	2	5948	0.27317	Growth Cone
D020532	1	877	2	5948	0.27317	Basal Nucleus of Meynert
D020645	1	877	2	5948	0.27317	Dorsal Medial Nucleus
D020647	1	877	2	5948	0.27317	Lateral Dorsal Nucleus
D021501	1	877	2	5948	0.27317	Flank Pain
D021801	1	877	2	5948	0.27317	Facet Joint
D032448	1	877	2	5948	0.27317	Myoblast, Skeletal
D035262	1	877	2	5948	0.27317	Anterior Cranial Fossa
D043485	1	877	2	5948	0.27317	Glomus Tympanicum
D046569	1	877	2	5948	0.27317	Cell, Neuroepithelial
D050418	1	877	2	5948	0.27317	Cell, Pancreatic Polypeptide-Secreting
D052680	1	877	2	5948	0.27317	ACTH-Producing Cell, Pituitary
D052683	1	877	2	5948	0.27317	GH Cell, Pituitary
D007817	5	877	24	5948	0.273903	Cartilage, Laryngeal
D002842	7	877	36	5948	0.274488	Chromatid
D006724	6	877	30	5948	0.275201	Claw
D007694	6	877	30	5948	0.275201	Cell, Natural Killer
D013545	6	877	30	5948	0.275201	Gland, Sweat
D051472	6	877	30	5948	0.275201	Cartilage, Elastic
D004699	2	877	7	5948	0.276253	Endocardium
D007403	2	877	7	5948	0.276253	Disc, Intervertebral
D008465	2	877	7	5948	0.276253	Bulbs, Krauses End
D008526	2	877	7	5948	0.276253	Medulla Oblongata
D010183	2	877	7	5948	0.276253	Accessory Pancreatic Duct
D010521	2	877	7	5948	0.276253	Periosteum
D013787	2	877	7	5948	0.276253	Nuclei, Thalamic
D020768	2	877	7	5948	0.276253	Arteries, Middle Cerebral
D007498	30	877	182	5948	0.280385	Iris
D050276	44	877	274	5948	0.289822	Bones of Hand
D000539	3	877	13	5948	0.29827	Alveolar Process
D002111	3	877	13	5948	0.29827	Bone, Heel
D004630	3	877	13	5948	0.29827	Emergencies
D017615	3	877	13	5948	0.29827	Enteric Nervous System
D013628	4	877	19	5948	0.304074	Astragalus Bone
D014722	4	877	19	5948	0.304074	Apparatus, Vestibular
D017734	4	877	19	5948	0.304074	Bile Duct, Extrahepatic
D050533	4	877	19	5948	0.304074	Basement Membrane, Glomerular
D005140	23	877	140	5948	0.319348	Eyelashes
D015726	7	877	38	5948	0.324319	Cell, Giant
D022124	7	877	38	5948	0.324319	Hyperammonemia
D014960	36	877	226	5948	0.33231	Chromosome, X
D002421	2	877	8	5948	0.334726	Caudate Nucleus
D002828	2	877	8	5948	0.334726	Aberrant Tissue
D003135	2	877	8	5948	0.334726	Bile Duct, Common
D007682	2	877	8	5948	0.334726	Kidney Pelvis
D008023	2	877	8	5948	0.334726	Articular Ligament
D008482	2	877	8	5948	0.334726	Mediastinum
D012444	2	877	8	5948	0.334726	Saccule
D012708	2	877	8	5948	0.334726	Cells, Sertoli
D012849	2	877	8	5948	0.334726	Node, Sino-Atrial
D014711	2	877	8	5948	0.334726	Arteries, Vertebral
D020772	2	877	8	5948	0.334726	Capsule, Internal
D050541	2	877	8	5948	0.334726	Bowman Membrane
D051445	2	877	8	5948	0.334726	Fibrocartilage
D005154	5	877	26	5948	0.335416	Cranial Nerve VII
D012704	5	877	26	5948	0.335416	Membrane, Serous
D006329	3	877	14	5948	0.341559	Bundle of Kent
D006337	3	877	14	5948	0.341559	Cardiac Murmur
D006367	3	877	14	5948	0.341559	Cell, Hela
D009809	3	877	14	5948	0.341559	Axis, Dens
D009897	3	877	14	5948	0.341559	Chiasm, Optic
D010329	8	877	45	5948	0.341965	Patella
D012171	7	877	39	5948	0.349774	Blood Vessel, Retinal
D004424	7	877	40	5948	0.375427	Auditory Canal, External
D001160	4	877	21	5948	0.375648	Arteriole
D007765	4	877	21	5948	0.375648	Apparatus, Lacrimal
D017536	4	877	21	5948	0.375648	Arteries, Common Carotid
D019229	4	877	21	5948	0.375648	Adult Dentition
D019556	4	877	21	5948	0.375648	Cell, COS
D045586	4	877	21	5948	0.375648	Inclusion Bodies, Intranuclear
D001491	1	877	3	5948	0.380373	Basophil
D001757	1	877	3	5948	0.380373	Blastocyte
D002502	1	877	3	5948	0.380373	Centriole
D003338	1	877	3	5948	0.380373	Corpora Lutea
D004238	1	877	3	5948	0.380373	Diverticulitides
D005335	1	877	3	5948	0.380373	Fever of Unknown Origin
D005829	1	877	3	5948	0.380373	Bodies, Geniculate
D005924	1	877	3	5948	0.380373	Glomus Jugulare
D006935	1	877	3	5948	0.380373	Hypercapnia
D007606	1	877	3	5948	0.380373	Apparatus, Juxtaglomerular
D009697	1	877	3	5948	0.380373	Nucleolar Organizer
D011708	1	877	3	5948	0.380373	Pyloric Sphincter
D012169	1	877	3	5948	0.380373	Central Retinal Vein
D012728	1	877	3	5948	0.380373	Barr Bodies
D013082	1	877	3	5948	0.380373	Flagellum, Sperm
D013233	1	877	3	5948	0.380373	Cervicothoracic Ganglia
D013602	1	877	3	5948	0.380373	Cell Mediated Lympholytic Cells
D013957	1	877	3	5948	0.380373	Cartilage, Thyroid
D017843	1	877	3	5948	0.380373	Flaval Ligament
D017847	1	877	3	5948	0.380373	Ligament, Patellar
D017966	1	877	3	5948	0.380373	Cell, Pyramidal
D018417	1	877	3	5948	0.380373	Cell, Th1
D018656	1	877	3	5948	0.380373	Fast-Twitch Muscle Fiber
D019108	1	877	3	5948	0.380373	Junction, Occluding
D022041	1	877	3	5948	0.380373	Euchromatin
D023341	1	877	3	5948	0.380373	Chills
D044683	1	877	3	5948	0.380373	Colon, Descending
D050152	1	877	3	5948	0.380373	Abdominal Visceral Fat
D050153	1	877	3	5948	0.380373	Abdominal Adipose Tissue
D050199	1	877	3	5948	0.380373	Epithelial Cells, Glomerular Visceral
D050476	1	877	3	5948	0.380373	Bowman Capsule
D053158	1	877	3	5948	0.380373	Nocturia
D053159	1	877	3	5948	0.380373	Dysuria
D000077	3	877	15	5948	0.384625	Acetabulum
D007693	3	877	15	5948	0.384625	Cell, K
D009833	3	877	15	5948	0.384625	Anterior Perforated Substance
D004431	14	877	86	5948	0.388295	Ear, External
D006811	8	877	47	5948	0.389515	Humerus
D009839	2	877	9	5948	0.391708	Oligomenorrhea
D010306	2	877	9	5948	0.391708	Gland, Parotid
D010543	2	877	9	5948	0.391708	Fibular Nerve
D014470	7	877	41	5948	0.401164	Cord, Umbilical
D034861	4	877	22	5948	0.411307	Abdominal Wall
D023461	10	877	61	5948	0.411358	Cell, Myeloid Progenitor
D050823	8	877	48	5948	0.413405	Hand Joints
D006412	13	877	81	5948	0.416556	Cell, Hematopoietic Progenitor
D015672	9	877	55	5948	0.423675	BFU E
D005272	7	877	42	5948	0.426872	Femur Neck
D009301	3	877	16	5948	0.426995	Duct, Nasolacrimal
D011168	3	877	16	5948	0.426995	Portal System
D018404	3	877	16	5948	0.426995	Isochromosome
D013666	5	877	29	5948	0.429009	Tear
D002628	2	877	10	5948	0.446369	Chemoreceptor
D004108	2	877	10	5948	0.446369	Dilatation, Pathologic
D004551	2	877	10	5948	0.446369	Elbow Joint
D008643	2	877	10	5948	0.446369	Mesenteries
D008871	2	877	10	5948	0.446369	Border, Brush
D009197	2	877	10	5948	0.446369	Auerbach Plexus
D010369	2	877	10	5948	0.446369	Muscle, Pectoralis
D012161	2	877	10	5948	0.446369	Arteries, Central Retinal
D014795	2	877	10	5948	0.446369	Optic Tract
D002461	4	877	23	5948	0.446513	Cell Line, Transformed
D014998	8	877	50	5948	0.460981	Chromosome, Y
D014827	6	877	37	5948	0.469766	Cord, Vocal
D001488	1	877	4	5948	0.47178	Arteries, Basilar
D002838	1	877	4	5948	0.47178	Argentaffin System
D004712	1	877	4	5948	0.47178	Endolymphatic Sac
D005744	1	877	4	5948	0.47178	Acid, Gastric
D006500	1	877	4	5948	0.47178	Common Hepatic Duct
D008537	1	877	4	5948	0.47178	Gland, Meibomian
D009470	1	877	4	5948	0.47178	Muscle Spindle
D010037	1	877	4	5948	0.47178	Membrane, Otolithic
D011631	1	877	4	5948	0.47178	Pubic Symphyses
D013093	1	877	4	5948	0.47178	Spermatogonia
D014670	1	877	4	5948	0.47178	Ampulla of Vater
D014793	1	877	4	5948	0.47178	Cortex, Striate
D019573	1	877	4	5948	0.47178	Anterior Corneal Epithelium
D020347	1	877	4	5948	0.47178	Calculoses
D020894	1	877	4	5948	0.47178	Microfibril
D004432	10	877	64	5948	0.474576	Cavities, Tympanic
D009006	10	877	64	5948	0.474576	Monosomies
D002987	4	877	24	5948	0.481035	Clitoris
D002081	5	877	31	5948	0.490035	Buttock
D005931	6	877	38	5948	0.497038	Glottis
D013950	6	877	38	5948	0.497038	Gland, Thymus
D012627	2	877	11	5948	0.498153	Gland, Sebaceous
D009131	3	877	18	5948	0.508183	Muscle, Smooth, Vascular
D010413	14	877	95	5948	0.54573	Glans Peni
D004614	2	877	12	5948	0.546721	Emaciation
D007985	2	877	12	5948	0.546721	Cell, Testicular Interstitial
D002100	1	877	5	5948	0.549716	Cachexia
D004711	1	877	5	5948	0.549716	Duct, Endolymphatic
D005263	1	877	5	5948	0.549716	Arteries, Femoral
D005316	1	877	5	5948	0.549716	Fetal Distress
D006503	1	877	5	5948	0.549716	Hepatic Vein
D007601	1	877	5	5948	0.549716	Jugular Vein
D008267	1	877	5	5948	0.549716	Acoustic Macula
D012785	1	877	5	5948	0.549716	Glenohumeral Joint
D018414	1	877	5	5948	0.549716	CD8 Positive Lymphocytes
D008963	8	877	54	5948	0.553157	Molar
D017776	3	877	20	5948	0.582921	Autonomic Nerve
D040521	3	877	20	5948	0.582921	Fascia, Superficial
D010294	2	877	13	5948	0.591894	Bone, Parietal
D016323	2	877	13	5948	0.591894	Deciduous Dentition
D017629	2	877	13	5948	0.591894	Gap Junction
D021362	2	877	13	5948	0.591894	Bone, Palatine
D014456	9	877	63	5948	0.595848	Ulcer
D002552	18	877	126	5948	0.597451	Cerebral Ventricle
D001050	1	877	6	5948	0.616163	Apocrine Gland
D002344	1	877	6	5948	0.616163	Bodies, Carotid
D002420	1	877	6	5948	0.616163	Cauda Equina
D004425	1	877	6	5948	0.616163	Cartilage, Ear
D007032	1	877	6	5948	0.616163	Anterior Hypothalamus
D007801	1	877	6	5948	0.616163	Cells, Langerhans
D008196	1	877	6	5948	0.616163	Lymph
D009044	1	877	6	5948	0.616163	Cortex, Motor
D010234	1	877	6	5948	0.616163	Non-Chromaffin Paraganglia
D010275	1	877	6	5948	0.616163	Nervous System, Parasympathetic
D010677	1	877	6	5948	0.616163	1 Chromosome, Ph
D012154	1	877	6	5948	0.616163	Formation, Reticular
D012913	1	877	6	5948	0.616163	Snoring
D013363	1	877	6	5948	0.616163	Gland, Submandibular
D014630	1	877	6	5948	0.616163	Cranial Nerve X
D014723	1	877	6	5948	0.616163	Aqueduct, Vestibular
D042381	1	877	6	5948	0.616163	Cell, Granulocyte Precursor
D044682	1	877	6	5948	0.616163	Ascending Colon
D005384	3	877	21	5948	0.617467	Finger Interphalangeal Joint
D012590	3	877	21	5948	0.617467	Sclera
D005753	2	877	14	5948	0.633616	Cardiac Gland
D006551	2	877	14	5948	0.633616	Esophageal Hernia
D010256	2	877	14	5948	0.633616	Nasal Sinuses
D014132	3	877	22	5948	0.650019	Trachea
D006365	5	877	37	5948	0.65463	Heel
D013681	2	877	15	5948	0.671923	Mesencephali, Tegmentum
D001270	1	877	7	5948	0.672815	Atla
D005750	1	877	7	5948	0.672815	Gastric Juice
D007728	1	877	7	5948	0.672815	Cells, Kupffer
D008335	1	877	7	5948	0.672815	Condyle, Mandibular
D010502	1	877	7	5948	0.672815	Perineum
D014321	1	877	7	5948	0.672815	Cranial Nerve IV
D017154	1	877	7	5948	0.672815	Cell, Stromal
D019170	1	877	7	5948	0.672815	Somite
D020895	1	877	7	5948	0.672815	Enterocyte
D006548	7	877	53	5948	0.683114	Diaphragmatic Hernia
D002339	5	877	39	5948	0.701257	Arteries, Carotid
D008467	1	877	8	5948	0.721114	Diverticulum, Meckel
D009802	1	877	8	5948	0.721114	Cranial Nerve III
D009999	1	877	8	5948	0.721114	Ectopic Ossification
D007180	14	877	107	5948	0.728012	Incisor
D012688	3	877	25	5948	0.735551	Pellucidum, Septum
D002343	2	877	17	5948	0.738729	Arteries, Internal Carotid
D002831	2	877	17	5948	0.738729	Choroid Plexus
D004429	3	877	26	5948	0.760109	Auditory Ossicle
D003050	1	877	9	5948	0.762289	Coccyx
D003085	1	877	9	5948	0.762289	Abdominal Cramp
D008161	1	877	9	5948	0.762289	Lumbar Region
D009295	1	877	9	5948	0.762289	Bone, Nasal
D010496	1	877	9	5948	0.762289	Epicardium
D013090	1	877	9	5948	0.762289	Spermatocyte
D014097	1	877	9	5948	0.762289	Teeth, Unerupted
D014459	1	877	9	5948	0.762289	Nerve, Ulnar
D006461	5	877	42	5948	0.762661	Hemolysis
D014469	2	877	18	5948	0.767548	Arteries, Umbilical
D008662	2	877	19	5948	0.793559	Joint, Metacarpophalangeal
D013199	2	877	19	5948	0.793559	Stapes
D020665	3	877	28	5948	0.803666	Area, Septal
D002535	1	877	11	5948	0.827315	Aqueduct of Sylvius
D003970	1	877	11	5948	0.827315	Diastema
D014682	1	877	11	5948	0.827315	Inferior Vena Cava
D008648	2	877	21	5948	0.837962	Mesenchyma
D012135	5	877	47	5948	0.843047	Breathing Sound
D003786	1	877	12	5948	0.852824	Canal, Pulp
D006406	1	877	12	5948	0.852824	Hematoma
D007687	1	877	12	5948	0.852824	Kidney Tubule, Proximal
D009830	1	877	12	5948	0.852824	Accessory Olfactory Bulb
D041321	1	877	12	5948	0.852824	Chromosome, Human X
D009325	5	877	48	5948	0.856097	Nausea
D008895	1	877	13	5948	0.874568	Breast Milk
D014684	2	877	24	5948	0.888493	Cavae, Venae
D013348	1	877	14	5948	0.893103	Arteries, Subclavian
D014683	1	877	14	5948	0.893103	Cava, Superior Vena
D015050	1	877	14	5948	0.893103	Arch, Zygomatic
D050277	2	877	25	5948	0.901792	Bones of Toes
D005855	2	877	26	5948	0.913599	Germ Layer
D020546	2	877	27	5948	0.924064	Fourth Ventricle
D001641	1	877	17	5948	0.933845	Bicuspid
D002529	1	877	17	5948	0.933845	Cerebellar Nuclei
D012156	1	877	17	5948	0.933845	Reticulocyte
D022161	1	877	17	5948	0.933845	Endocytic Vesicle
D045262	1	877	17	5948	0.933845	Reticulocytoses
D011680	4	877	52	5948	0.959665	Pupil

## Sheet: withoutmotif specfic
Summary
p63 features/all features in the list		19/64
ratio		0.297
P value		5.38341e-08
Feature ID	from Genes mapped by ChIP-seq	from Genes mapped by ChIP-seq	from OMIM database	from OMIM database	P-value	Feature description
	# of mapped diseases with the feature	# of mapped diseases	# of total diseases with the feature	# of total diseases
D042541	75	102	2492	5948	6.55309e-11	Intracellular Space
D022083	74	102	2478	5948	1.85127e-10	Cytoplasmic Structure
D002467	68	102	2260	5948	3.17337e-09	Cell Nuclei
D022003	68	102	2260	5948	3.17337e-09	Cell Nucleus Structure
D042581	67	102	2258	5948	1.00353e-08	Intranuclear Space
D001826	56	102	1767	5948	7.7455e-08	Body Fluid
D022004	15	102	163	5948	8.56622e-08	Chromosome Structure
D001769	54	102	1688	5948	1.24645e-07	Blood
D007107	35	102	853	5948	2.61803e-07	Immune System
D006424	55	102	1780	5948	2.97078e-07	Hemic and Immune Systems
D005441	57	102	1908	5948	4.83752e-07	Fluids and Secretions
D003643	29	102	662	5948	1.07949e-06	Cardiac Death
D007962	29	102	664	5948	1.14967e-06	Blood Cell, White
D001773	33	102	846	5948	2.15666e-06	Blood Cell
D004847	19	102	329	5948	2.29455e-06	Cell, Epithelial
D007963	24	102	510	5948	3.43528e-06	Leukocyte, Mononuclear
D002880	10	102	100	5948	6.77569e-06	Chromosome 11
D003239	27	102	651	5948	8.12619e-06	Cell, Connective Tissue
D002460	16	102	265	5948	9.18372e-06	Cell Line
D008566	23	102	505	5948	9.97008e-06	Membrane
D002843	7	102	47	5948	1.27053e-05	Chromatin
D002895	9	102	87	5948	1.5214e-05	Chromosome 5
D008214	20	102	415	5948	1.87366e-05	Cell, Lymphoid
D006570	5	102	21	5948	2.199e-05	Heterochromatin
D002842	6	102	36	5948	2.81638e-05	Chromatid
D004848	17	102	323	5948	2.85873e-05	Epithelium
D013568	92	102	4402	5948	3.53348e-05	Pathological Conditions, Signs and Symptoms
D044967	29	102	792	5948	3.83641e-05	Blood Serum
D003645	9	102	99	5948	4.33099e-05	Death, Sudden
D021961	11	102	156	5948	6.46474e-05	Cell Membrane Structure
D005347	21	102	501	5948	8.97503e-05	Fibroblast
D051346	11	102	163	5948	9.63551e-05	Ambulation Difficulty
D002462	15	102	289	5948	0.000104484	Cell Membrane
D000267	8	102	87	5948	0.0001084	Adhesion
D002906	21	102	508	5948	0.000109585	Chromosome, Group C
D009206	8	102	92	5948	0.000160913	Cardiac Muscle
D013347	11	102	173	5948	0.000164199	Fraction, Subcellular
D013234	23	102	606	5948	0.000178445	Stem Cell
D003599	9	102	119	5948	0.000182258	Cytoplasmic Filament
D004198	11	102	178	5948	0.000211167	Diatheses
D006822	9	102	124	5948	0.000249087	Cell Hybrid, Somatic
D002869	17	102	394	5948	0.00033255	Aberration, Chromosomal
D021982	3	102	9	5948	0.000381607	Adhesions, Cell-Matrix
D022002	3	102	9	5948	0.000381607	Hemidesmosome
D006984	16	102	371	5948	0.000510578	Hypertrophies
D005121	58	102	2402	5948	0.000512192	Extremities
D002923	4	102	23	5948	0.000561777	Cilia
D008679	3	102	11	5948	0.000731064	Metaplasia
D020545	4	102	25	5948	0.000781685	Epithelium, Respiratory
D019582	4	102	27	5948	0.00105632	Amyloid Plaque
D010525	17	102	436	5948	0.00106137	Endoneurium
D009685	3	102	14	5948	0.00155348	Envelope, Nuclear
D002894	6	102	74	5948	0.00158376	Chromosome 4
D014407	4	102	30	5948	0.00158574	Cell, Cultured Neoplastic
D002878	8	102	134	5948	0.00199392	Chromosome 1
D020022	7	102	105	5948	0.0020425	Genetic Predisposition
D012816	33	102	1190	5948	0.00206525	Signs and Symptoms
D002872	7	102	106	5948	0.00215666	Chromosome Deletion
D002896	7	102	107	5948	0.0022757	Chromosome 6
D009454	4	102	33	5948	0.00227639	Neurofibril
D016874	4	102	33	5948	0.00227639	Neurofibrillary Tangle
D003106	6	102	81	5948	0.00251974	Appendices, Omental
D001132	14	102	355	5948	0.00274178	Arm
D002637	3	102	17	5948	0.00279564	Chest Pain
D005216	3	102	17	5948	0.00279564	Bodies, Fat
D034881	2	102	5	5948	0.00281567	Lamina, Nuclear
D009630	4	102	36	5948	0.00315063	Genetic Non Disjunction
D024182	4	102	36	5948	0.00315063	Disomies, Uniparental
D013312	7	102	115	5948	0.00342073	Stress
D006352	5	102	60	5948	0.00347775	Cardiac Ventricle
D034941	43	102	1742	5948	0.00352119	Extremities, Upper
D007249	7	102	117	5948	0.00376583	Inflammation
D012867	39	102	1546	5948	0.00414404	Skin
D009132	28	102	996	5948	0.00418126	Muscle
D013577	58	102	2588	5948	0.00426442	Syndrome
D017933	19	102	588	5948	0.00469557	Nervous System, Peripheral
D009092	8	102	154	5948	0.0047133	Lamina Propria
D007425	4	102	41	5948	0.00507387	Intracellular Membrane
D050151	4	102	41	5948	0.00507387	Adipose Tissue, Subcutaneous
D009336	7	102	125	5948	0.00541776	Necroses
D018482	12	102	305	5948	0.0056596	Anterior Tibial Muscle
D034582	42	102	1732	5948	0.00575754	Integumentary System
D002432	2	102	7	5948	0.00578165	Cecum
D009297	3	102	22	5948	0.00595008	Epithelium, Nasal
D001829	80	102	3965	5948	0.00602775	Body Region
D052436	4	102	44	5948	0.00654038	Adipose Tissue, White
D001485	6	102	99	5948	0.00679557	Basal Lamina
D001835	10	102	236	5948	0.00691048	Body Weight
D002900	12	102	313	5948	0.00692945	Chromosome, Group A
D005911	5	102	71	5948	0.00715031	Astrocytosis
D015530	2	102	8	5948	0.00762299	Matrices, Nuclear
D013131	21	102	707	5948	0.00772703	Column, Spinal
D016615	4	102	47	5948	0.00826413	Telomere
D001940	9	102	206	5948	0.00849602	Breast
D013601	8	102	173	5948	0.00935245	Lymphocyte, Thymus-Dependent
D053842	2	102	9	5948	0.00969196	Error Phenotype, Replication
D014998	4	102	50	5948	0.0102621	Chromosome, Y
D008221	10	102	251	5948	0.0104713	Lymphatic Tissue
D010179	6	102	109	5948	0.0107112	Pancreas
D001917	3	102	28	5948	0.0117522	Brachial Plexus
D001792	7	102	145	5948	0.0118855	Blood Platelet
D046790	2	102	10	5948	0.0119804	Exocrine Pancreas
D001659	5	102	81	5948	0.0123059	Biliary System
D000782	7	102	146	5948	0.0123125	Aneuploid
D009457	7	102	146	5948	0.0123125	Cell, Glial
D000125	3	102	29	5948	0.0129476	Achilles Tendon
D045744	3	102	29	5948	0.0129476	Cell Line, Tumor
D002319	28	102	1082	5948	0.0131106	Cardiovascular System
D008208	10	102	261	5948	0.0135304	Lymphatic System
D007420	8	102	186	5948	0.0140873	Intestine, Large
D007694	3	102	30	5948	0.01421	Cell, Natural Killer
D013545	3	102	30	5948	0.01421	Gland, Sweat
D000273	5	102	84	5948	0.0142447	Adipose Tissue
D008168	12	102	347	5948	0.0150348	Lung
D013270	4	102	56	5948	0.0151404	Stomach
D041742	5	102	86	5948	0.0156456	Gastrointestinal Tract, Upper
D002582	1	102	1	5948	0.0171486	Cervical Mucus
D004805	1	102	1	5948	0.0171486	Ependyma
D005920	1	102	1	5948	0.0171486	Extracellular Matrices, Mesangial
D007034	1	102	1	5948	0.0171486	Hypothalamic Region, Posterior
D007049	1	102	1	5948	0.0171486	Disease, Iatrogenic
D010529	1	102	1	5948	0.0171486	Bursa, Omental
D018386	1	102	1	5948	0.0171486	Kinetochore
D020643	1	102	1	5948	0.0171486	Anterior Nuclear Group
D020649	1	102	1	5948	0.0171486	Inferior Pulvinar Nucleus
D022022	1	102	1	5948	0.0171486	Nuclear Pore
D049292	1	102	1	5948	0.0171486	Leukoaraioses
D002897	5	102	89	5948	0.0179153	Chromosome 7
D012583	5	102	89	5948	0.0179153	Cells, Schwann
D004947	3	102	33	5948	0.018404	Esophagus
D010857	4	102	60	5948	0.0190872	Epithelium, Retinal Pigment
D003391	9	102	238	5948	0.0203542	Cranial Nerve
D008334	8	102	199	5948	0.02038	Mandible
D022781	4	102	62	5948	0.0212784	Cell, Hepatic
D008544	3	102	35	5948	0.0215419	Melanocyte
D008833	5	102	95	5948	0.0230868	Microcirculation
D005355	9	102	244	5948	0.0234997	Cirrhosis
D002503	4	102	64	5948	0.0236182	Centromere
D006529	7	102	169	5948	0.0254672	Enlarged Liver
D014566	28	102	1142	5948	0.025901	Genitourinary System
D005110	16	102	555	5948	0.0259699	Extracellular Space
D005088	6	102	133	5948	0.0261594	Exocrine Gland
D018485	5	102	99	5948	0.0270229	Fibers, Muscle
D041741	8	102	210	5948	0.0270973	Gastrointestinal Tract, Lower
D007365	4	102	67	5948	0.0274111	Cell Junction
D003331	4	102	68	5948	0.0287518	Arteries, Coronary
D008099	14	102	470	5948	0.0287791	Liver
D002901	7	102	174	5948	0.0292641	Chromosome, Group D
D013398	2	102	16	5948	0.0298858	Cot Death
D012137	25	102	1004	5948	0.0302224	Respiratory System
D013127	6	102	138	5948	0.0306324	Nerve, Spinal
D006321	21	102	809	5948	0.0317214	Heart
D014781	2	102	17	5948	0.0334978	Viscera
D002011	1	102	2	5948	0.034006	Brunner Gland
D002299	1	102	2	5948	0.034006	Cardia
D008862	1	102	2	5948	0.034006	Liver Microsome
D013183	1	102	2	5948	0.034006	Sputum
D020530	1	102	2	5948	0.034006	Ansa Lenticularis Nucleus
D020531	1	102	2	5948	0.034006	Nucleus Subthalamicus
D020645	1	102	2	5948	0.034006	Dorsal Medial Nucleus
D020647	1	102	2	5948	0.034006	Lateral Dorsal Nucleus
D002883	4	102	73	5948	0.0360355	Chromosome 14
D010586	8	102	223	5948	0.0368685	Phagocyte
D009778	2	102	18	5948	0.0372708	Lobe, Occipital
D010010	2	102	18	5948	0.0372708	Cementoclast
D007238	4	102	74	5948	0.0376091	Infarction
D001808	14	102	488	5948	0.0379461	Blood Vessel
D009262	21	102	826	5948	0.0386891	Fingernail
D018483	3	102	44	5948	0.0390501	Diaphyses
D002888	4	102	75	5948	0.0392218	Chromosome 19
D001158	10	102	311	5948	0.0396775	Arteries
D032342	6	102	148	5948	0.0410221	Mature Muscle Cell
D012008	8	102	228	5948	0.0411918	Recrudescence
D005269	6	102	149	5948	0.0421702	Femur
D006197	24	102	986	5948	0.0427521	Hair
D003600	2	102	20	5948	0.0452744	Cytosol
D004646	2	102	20	5948	0.0452744	Emphysema
D007424	2	102	20	5948	0.0452744	Fluid, Intracellular
D002898	4	102	79	5948	0.0460644	Chromosome 8
D006811	3	102	47	5948	0.0460975	Humerus
D014551	18	102	694	5948	0.0465032	Tract, Urinary
D022081	5	102	115	5948	0.0469159	Cell Membrane Extension
D002908	3	102	48	5948	0.0485774	Chronic Disease
D005724	3	102	48	5948	0.0485774	Ganglia
D010063	3	102	48	5948	0.0485774	Egg
D012782	6	102	155	5948	0.0494851	Shoulder
D001160	2	102	21	5948	0.0494925	Arteriole
D008305	2	102	21	5948	0.0494925	Hyperpyrexia, Malignant
D016631	2	102	21	5948	0.0494925	Bodies, Lewy
D001491	1	102	3	5948	0.050577	Basophil
D002502	1	102	3	5948	0.050577	Centriole
D002571	1	102	3	5948	0.050577	Cerumen
D005626	1	102	3	5948	0.050577	Frontal Sinus
D009697	1	102	3	5948	0.050577	Nucleolar Organizer
D013082	1	102	3	5948	0.050577	Flagellum, Sperm
D013233	1	102	3	5948	0.050577	Cervicothoracic Ganglia
D013602	1	102	3	5948	0.050577	Cell Mediated Lympholytic Cells
D015385	1	102	3	5948	0.050577	Adrenal Reticularis
D016475	1	102	3	5948	0.050577	3T3 Cell
D041681	1	102	3	5948	0.050577	3T3 Cell, NIH
D050527	1	102	3	5948	0.050577	Cell, Extraglomerular Mesangial
D052684	1	102	3	5948	0.050577	Cell, TSH
D053159	1	102	3	5948	0.050577	Dysuria
D042783	3	102	49	5948	0.0511217	Capillary Endothelial Cell
D022423	9	102	282	5948	0.0518517	Cell, Myeloid
D008475	2	102	22	5948	0.0538467	Median Nerve
D002356	6	102	159	5948	0.0547727	Cartilage
D008198	4	102	84	5948	0.0554973	Lymph Node
D002903	5	102	121	5948	0.0561489	Chromosome, Group F
D007668	15	102	565	5948	0.056984	Kidney
D001479	6	102	161	5948	0.0575409	Basal Ganglia
D008264	5	102	122	5948	0.0577831	Bone Marrow Derived Macrophages
D008892	2	102	23	5948	0.0583313	Milk
D041905	7	102	203	5948	0.0588935	Cell, Erythroid
D008928	5	102	123	5948	0.0594446	Contraction, Mitochondrial
D020763	33	102	1496	5948	0.0602594	Anatomical Pathological Condition
D009666	17	102	669	5948	0.0615923	Nose
D002887	3	102	53	5948	0.0619294	Chromosome 18
D008870	2	102	24	5948	0.0629406	Microtubule
D045604	13	102	479	5948	0.0645737	Extracellular Fluid
D002881	4	102	89	5948	0.0658971	Chromosome 12
D006179	1	102	4	5948	0.0668665	Cingulate Gyrus
D009093	1	102	4	5948	0.0668665	Mucus
D019581	1	102	4	5948	0.0668665	Neuropil
D002680	4	102	90	5948	0.0680915	Chin
D010920	4	102	90	5948	0.0680915	Normal Placentoma
D004423	24	102	1034	5948	0.0680974	Apparatus, Vestibulocochlear
D001854	9	102	298	5948	0.0686603	Bone Marrow Cell
D002902	7	102	212	5948	0.0708935	Chromosome, Group E
D006413	9	102	300	5948	0.0709784	Hematopoietic System
D014680	6	102	170	5948	0.0710301	Vein
D015603	3	102	57	5948	0.0737099	Keratinocyte
D004027	4	102	93	5948	0.0748999	Diencephalon
D012535	7	102	215	5948	0.0751976	Scalp
D001724	5	102	132	5948	0.07562	Birth Weight
D001415	6	102	174	5948	0.0775677	Back
D002479	4	102	95	5948	0.0796242	Bodies, Inclusion
D009898	2	102	28	5948	0.0825173	Blind Spot
D004912	6	102	177	5948	0.0826891	Blood Cell, Red
D001065	1	102	5	5948	0.0828793	Appendix
D008930	1	102	5	5948	0.0828793	Liver Mitochondria
D013582	1	102	5	5948	0.0828793	Fluid, Synovial
D018414	1	102	5	5948	0.0828793	CD8 Positive Lymphocytes
D009900	5	102	136	5948	0.083508	Cranial Nerve II
D002893	4	102	97	5948	0.0844943	Chromosome 3
D002882	3	102	61	5948	0.0864096	Chromosome 13
D013848	3	102	62	5948	0.0897214	Thigh
D013094	3	102	63	5948	0.0930859	Sperm
D009420	39	102	1889	5948	0.0964037	Nervous System
D002610	3	102	64	5948	0.0965024	Bucca
D013710	6	102	185	5948	0.0972507	Para-Articular Tendon
D002081	2	102	31	5948	0.0982542	Buttock
D011183	2	102	31	5948	0.0982542	Complication, Postoperative
D001050	1	102	6	5948	0.0986199	Apocrine Gland
D001502	1	102	6	5948	0.0986199	Avian Bill
D001756	1	102	6	5948	0.0986199	Blastoderm
D002358	1	102	6	5948	0.0986199	Articular Cartilage
D004388	1	102	6	5948	0.0986199	Dura Mater
D005407	1	102	6	5948	0.0986199	Flagella
D007801	1	102	6	5948	0.0986199	Cells, Langerhans
D010275	1	102	6	5948	0.0986199	Nervous System, Parasympathetic
D011706	1	102	6	5948	0.0986199	Antrum, Gastric
D011992	1	102	6	5948	0.0986199	Endosome
D012913	1	102	6	5948	0.0986199	Snoring
D014327	1	102	6	5948	0.0986199	Cytotrophoblast
D014630	1	102	6	5948	0.0986199	Cranial Nerve X
D018385	1	102	6	5948	0.0986199	Centrosome
D022101	1	102	6	5948	0.0986199	Microtubule Organizing Center
D022142	1	102	6	5948	0.0986199	Condensing Vacuole
D002886	4	102	103	5948	0.0999561	Chromosome 17
D007422	8	102	276	5948	0.100146	Intestine
D004628	16	102	665	5948	0.100731	Embryonic Structure
D010949	11	102	419	5948	0.1024	Blood Plasma
D006615	9	102	327	5948	0.107077	Coxa
D001253	2	102	33	5948	0.109177	Astrocyte
D009432	2	102	33	5948	0.109177	Crest, Neural
D013788	2	102	33	5948	0.109177	Thalamus
D005221	3	102	68	5948	0.110667	Fatigue
D013977	4	102	107	5948	0.110947	Tibia
D004699	1	102	7	5948	0.114093	Endocardium
D007403	1	102	7	5948	0.114093	Disc, Intervertebral
D010183	1	102	7	5948	0.114093	Accessory Pancreatic Duct
D013787	1	102	7	5948	0.114093	Nuclei, Thalamic
D020397	1	102	7	5948	0.114093	Cell, Goblet
D011699	2	102	34	5948	0.114754	Putamen
D009333	30	102	1422	5948	0.1169	Neck
D002574	4	102	110	5948	0.119531	Cervical Vertebrae
D017072	2	102	35	5948	0.120403	Neostriatum
D009141	52	102	2666	5948	0.122959	Musculoskeletal System
D004622	8	102	290	5948	0.123447	Embryo
D013569	2	102	36	5948	0.12612	Synapse
D001743	5	102	156	5948	0.129089	Bladder
D013961	5	102	156	5948	0.129089	Gland, Thyroid
D003135	1	102	8	5948	0.129303	Bile Duct, Common
D007682	1	102	8	5948	0.129303	Kidney Pelvis
D013704	1	102	8	5948	0.129303	Joint, Temporomandibular
D051445	1	102	8	5948	0.129303	Fibrocartilage
D005360	3	102	73	5948	0.129418	Fibula
D002999	5	102	157	5948	0.131622	Cell, Clone
D009000	5	102	157	5948	0.131622	Monocyte
D009417	3	102	74	5948	0.133297	Nerve Tissue
D006470	7	102	250	5948	0.136478	Bleeding
D012157	5	102	159	5948	0.136756	Reticuloendothelial System
D001853	6	102	204	5948	0.136911	Bone Marrow
D002196	3	102	75	5948	0.137217	Capillaries
D013623	2	102	38	5948	0.137742	Tail
D013154	5	102	160	5948	0.139356	Spleen
D000921	4	102	117	5948	0.140633	Antibody Producing Cells
D001368	3	102	76	5948	0.141176	Axis
D007866	10	102	397	5948	0.141371	Leg
D013702	2	102	39	5948	0.143639	Area, Wernicke
D001402	4	102	118	5948	0.143763	B Cells
D005728	1	102	9	5948	0.144254	Celiac Ganglia
D007820	1	102	9	5948	0.144254	Epithelium, Laryngeal
D008416	1	102	9	5948	0.144254	Mastoid
D013090	1	102	9	5948	0.144254	Spermatocyte
D014649	1	102	9	5948	0.144254	Deferens, Ductus
D014699	1	102	9	5948	0.144254	Venule
D012730	7	102	254	5948	0.144725	Chromosome, Sex
D012634	8	102	302	5948	0.145531	Bodily Secretion
D005836	7	102	255	5948	0.146823	Accessory Sex Organs, Female
D022162	5	102	163	5948	0.147288	Cytoplasmic Vesicle
D007867	7	102	256	5948	0.148937	Bone, Leg
D001836	3	102	78	5948	0.149209	Body Weight Change
D011467	2	102	40	5948	0.14959	Prostate
D005183	7	102	259	5948	0.155365	Failure to Thrive
D006130	7	102	259	5948	0.155365	Disorder, Growth
D001201	2	102	41	5948	0.155589	Ascites
D006132	2	102	41	5948	0.155589	Cartilage, Epiphyseal
D011127	2	102	41	5948	0.155589	Polyp
D050278	2	102	41	5948	0.155589	Bones of Fingers
D015746	3	102	80	5948	0.157388	Abdominal Pain
D004702	11	102	457	5948	0.158044	Endocrine Gland
D001755	1	102	10	5948	0.158951	Blastocyst
D003111	1	102	10	5948	0.158951	Colonic Polyp
D008125	1	102	10	5948	0.158951	Locus Caeruleus
D008861	1	102	10	5948	0.158951	Microsome
D009925	1	102	10	5948	0.158951	Basilar Papilla
D013583	1	102	10	5948	0.158951	Membrana Synovialis Capsulae Articularis
D002892	2	102	42	5948	0.161634	Chromosome 22
D006461	2	102	42	5948	0.161634	Hemolysis
D011149	2	102	42	5948	0.161634	Pons
D006098	4	102	124	5948	0.163112	Granulocyte
D001832	5	102	170	5948	0.166527	Body Temperature Change
D000344	2	102	43	5948	0.167722	Afferent Pathway
D001652	2	102	43	5948	0.167722	Bile Duct
D020924	2	102	43	5948	0.167722	Manifestation, Urological
D004703	11	102	464	5948	0.16974	Endocrine System
D000005	15	102	672	5948	0.172252	Abdomen
D008470	1	102	11	5948	0.173398	Meconium
D014682	1	102	11	5948	0.173398	Inferior Vena Cava
D019579	1	102	11	5948	0.173398	Neocortex
D003238	40	102	2043	5948	0.173489	Adventitia
D042822	2	102	44	5948	0.173849	Genome Instabilities
D000825	7	102	268	5948	0.175407	Animal Organ
D002889	4	102	128	5948	0.176514	Chromosome 2
D005854	4	102	128	5948	0.176514	Cell, Germ
D004838	6	102	221	5948	0.177921	Epiphyses
D006624	2	102	45	5948	0.180013	Hippocampus
D004721	3	102	87	5948	0.187035	Endoplasmic Reticulum
D005725	1	102	12	5948	0.1876	Autonomic Ganglia
D007035	1	102	12	5948	0.1876	Accidental Hypothermia
D008407	1	102	12	5948	0.1876	Basophil, Tissue
D016570	1	102	12	5948	0.1876	Bruch Membrane
D002540	5	102	178	5948	0.189671	Cerebral Cortex
D014839	5	102	179	5948	0.192644	Emesis
D003342	2	102	48	5948	0.198692	Corpus Striatum
D003594	2	102	48	5948	0.198692	Cytoplasmic Granule
D001933	8	102	328	5948	0.199499	Brain Stem
D008895	1	102	13	5948	0.20156	Breast Milk
D010903	1	102	13	5948	0.20156	Adenohypophyses
D017397	1	102	13	5948	0.20156	Cortex, Prefrontal
D017629	1	102	13	5948	0.20156	Gap Junction
D019588	1	102	13	5948	0.20156	Aging, Premature
D002824	2	102	49	5948	0.204971	Chorionic Villi
D002490	32	102	1628	5948	0.209497	Central Nervous System
D015431	2	102	50	5948	0.211273	Loss, Weight
D051457	2	102	50	5948	0.211273	Cartilage, Hyaline
D013497	3	102	93	5948	0.213514	Nerve, Sural
D013979	3	102	93	5948	0.213514	Medial Plantar Nerve
D009474	10	102	437	5948	0.214572	Cell, Nerve
D001653	1	102	14	5948	0.215282	Bile Duct, Intrahepatic
D005753	1	102	14	5948	0.215282	Cardiac Gland
D009451	1	102	14	5948	0.215282	Junction, Neuroeffector
D009469	1	102	14	5948	0.215282	Junction, Myoneural
D010006	1	102	14	5948	0.215282	Osteoblast
D010256	1	102	14	5948	0.215282	Nasal Sinuses
D020824	1	102	14	5948	0.215282	Spinocerebellar Tract
D014314	3	102	94	5948	0.218007	Trisomies
D009504	3	102	95	5948	0.222519	Cell, LE
D004550	6	102	239	5948	0.226113	Elbow
D000290	3	102	96	5948	0.227051	Adnexa Uteri
D006225	27	102	1364	5948	0.227222	Hand
D003896	1	102	15	5948	0.22877	Desmosome
D007417	1	102	15	5948	0.22877	Intestinal Polyp
D007693	1	102	15	5948	0.22877	Cell, K
D009833	1	102	15	5948	0.22877	Anterior Perforated Substance
D010537	1	102	15	5948	0.22877	Parietal Peritoneum
D013564	1	102	15	5948	0.22877	Nervous System, Sympathetic
D020540	5	102	193	5948	0.235898	Metencephalon
D011391	1	102	16	5948	0.242029	Prolapse
D012508	1	102	16	5948	0.242029	Sarcolemma
D017948	1	102	16	5948	0.242029	Photoreceptor, Rod
D018404	1	102	16	5948	0.242029	Isochromosome
D032383	1	102	16	5948	0.242029	Cardiac Muscle Cell
D008160	3	102	101	5948	0.249962	Lumbar Plexus
D012584	3	102	101	5948	0.249962	Nerve, Sciatic
D002343	1	102	17	5948	0.255062	Arteries, Internal Carotid
D009410	1	102	17	5948	0.255062	Degeneration, Nerve
D017746	1	102	17	5948	0.255062	Articular Capsule
D022161	1	102	17	5948	0.255062	Endocytic Vesicle
D034841	1	102	17	5948	0.255062	Abdominal Cavities
D000867	2	102	57	5948	0.255799	Anterior Chamber
D002823	2	102	57	5948	0.255799	Chorion
D019291	2	102	57	5948	0.255799	Base of Skull
D012817	9	102	408	5948	0.26444	Signs and Symptoms, Digestive
D007717	6	102	253	5948	0.266271	Knee
D004386	1	102	18	5948	0.267874	Duodenum
D004804	1	102	18	5948	0.267874	Eosinophil
D007031	2	102	59	5948	0.268586	Hypothalamus
D012249	5	102	204	5948	0.271653	Brain, Hind
D004487	5	102	205	5948	0.274965	Dropsy
D005138	5	102	205	5948	0.274965	Eyebrow
D003713	1	102	19	5948	0.280467	Cell, Dendritic
D013628	1	102	19	5948	0.280467	Astragalus Bone
D017734	1	102	19	5948	0.280467	Bile Duct, Extrahepatic
D001842	36	102	1923	5948	0.292147	Bone
D002856	1	102	20	5948	0.292845	Chromatophore
D004438	1	102	20	5948	0.292845	Ecchymoses
D005187	1	102	20	5948	0.292845	Fallopian Tube
D005727	1	102	20	5948	0.292845	Dorsal Root Ganglia
D008547	1	102	20	5948	0.292845	Melanophore
D008931	1	102	20	5948	0.292845	Mitochondria, Muscle
D009300	1	102	20	5948	0.292845	Nasal Septum
D017776	1	102	20	5948	0.292845	Autonomic Nerve
D020460	1	102	20	5948	0.292845	Melanosome
D053595	1	102	20	5948	0.292845	Cell, Embryonic Stem
D004064	35	102	1867	5948	0.293416	Ailmentary System
D001284	15	102	746	5948	0.294149	Atrophies
D009006	2	102	64	5948	0.300519	Monosomies
D005334	4	102	162	5948	0.301996	Fever
D007382	1	102	21	5948	0.305013	Filament, Intermediate
D010057	1	102	21	5948	0.305013	Oviduct
D012769	1	102	21	5948	0.305013	Circulatory Collapse
D017536	1	102	21	5948	0.305013	Arteries, Common Carotid
D051336	1	102	21	5948	0.305013	Inner Mitochondrial Membrane
D052097	1	102	21	5948	0.305013	Muscle, Quadriceps
D009434	3	102	113	5948	0.306122	Interconnection, Neural
D000653	3	102	114	5948	0.310844	Amniotic Fluid
D013116	5	102	216	5948	0.311911	Cord, Spinal
D005321	2	102	66	5948	0.313242	Extra Embryonic Membranes
D000869	4	102	165	5948	0.313689	Anterior Eye Segment
D005243	1	102	22	5948	0.316973	Feces
D014132	1	102	22	5948	0.316973	Trachea
D005333	9	102	433	5948	0.323919	Fetal Tissue
D050281	9	102	434	5948	0.326362	Bones of Lower Extremity
D005704	1	102	23	5948	0.32873	Gallbladder
D013163	3	102	119	5948	0.33448	Enlarged Spleen
D009186	2	102	70	5948	0.338533	Myelin
D000855	1	102	24	5948	0.340286	Anorexia
D000938	1	102	24	5948	0.340286	Accessory Cell, Immunologic
D002987	1	102	24	5948	0.340286	Clitoris
D008830	1	102	24	5948	0.340286	Glycosome
D014066	1	102	24	5948	0.340286	Palatine Tonsil
D014684	1	102	24	5948	0.340286	Cavae, Venae
D020132	1	102	24	5948	0.340286	Anticipation, Genetic
D020675	1	102	24	5948	0.340286	Peroxisome
D012679	42	102	2307	5948	0.343384	Organ, Sense
D011712	2	102	71	5948	0.344816	Corticobulbar Tract
D012863	38	102	2080	5948	0.347583	Skeleton
D009334	1	102	25	5948	0.351645	Muscle, Neck
D009865	1	102	25	5948	0.351645	Oocyte
D009960	1	102	25	5948	0.351645	Oropharynx
D012007	1	102	25	5948	0.351645	Rectum
D017950	1	102	25	5948	0.351645	Ganglia, Sensory
D050277	1	102	25	5948	0.351645	Bones of Toes
D014953	3	102	123	5948	0.353378	Wrist
D003251	6	102	282	5948	0.354199	Constriction, Pathologic
D007596	12	102	611	5948	0.354435	Joint
D005835	13	102	667	5948	0.35534	Accessory Sex Organ
D003315	3	102	124	5948	0.358096	Cornea
D010388	6	102	284	5948	0.360398	Pelvic Region
D000302	1	102	26	5948	0.36281	Adrenal Cortex
D008533	1	102	26	5948	0.36281	Megakaryocyte
D012704	1	102	26	5948	0.36281	Membrane, Serous
D004525	2	102	74	5948	0.363547	Efferent Pathway
D033461	1	102	27	5948	0.373785	Hyperuricemia
D005109	2	102	76	5948	0.375925	Extracellular Matrices
D005625	2	102	76	5948	0.375925	Area, Broca
D009836	2	102	76	5948	0.375925	Interfascicular Oligodendroglia
D002904	2	102	77	5948	0.382079	Chromosome, Group G
D007413	1	102	28	5948	0.384573	Epithelium, Intestinal
D007678	1	102	28	5948	0.384573	Glomerulus, Kidney
D043171	1	102	28	5948	0.384573	Chromosomal Instabilities
D016548	10	102	515	5948	0.388982	Forebrain
D007758	2	102	79	5948	0.394309	Bony Labyrinth
D008684	1	102	29	5948	0.395176	Metatarsus
D014178	1	102	29	5948	0.395176	Chromosomal Translocation
D007672	1	102	30	5948	0.405599	Cortex, Kidney
D015430	1	102	30	5948	0.405599	Gain, Weight
D002899	2	102	81	5948	0.406431	Chromosome 9
D006412	2	102	81	5948	0.406431	Cell, Hematopoietic Progenitor
D003393	1	102	31	5948	0.415844	Cranial Suture
D004547	1	102	31	5948	0.415844	Elastic Fiber
D007082	1	102	31	5948	0.415844	Ileum
D012469	1	102	31	5948	0.415844	Gland, Salivary
D014844	1	102	31	5948	0.415844	Vulva
D009413	2	102	83	5948	0.418437	A Fiber
D007421	2	102	84	5948	0.424396	Intestine, Small
D035002	28	102	1559	5948	0.424427	Extremities, Lower
D010053	2	102	85	5948	0.430323	Ovaries
D005140	3	102	140	5948	0.432607	Eyelashes
D007565	2	102	86	5948	0.436219	Icterus
D012160	4	102	198	5948	0.442796	Retina
D019066	9	102	481	5948	0.44371	Facies
D020419	1	102	34	5948	0.445541	Cones and Rods
D010614	2	102	88	5948	0.447912	Pharynx
D007030	1	102	35	5948	0.455104	Hypothalamic Pituitary Unit
D010902	1	102	35	5948	0.455104	Gland, Pituitary
D013126	1	102	35	5948	0.455104	Dorsal Root
D008032	3	102	145	5948	0.455315	Limbic System
D014556	5	102	259	5948	0.459296	Urine
D004817	2	102	91	5948	0.465198	Epidermis
D005837	8	102	434	5948	0.469854	Accessory Sex Organs, Male
D006818	1	102	37	5948	0.473742	Hyalin
D013542	1	102	37	5948	0.473742	Sweat
D053565	1	102	37	5948	0.473742	Hypercalciuria
D014599	2	102	94	5948	0.482168	Uteri
D001646	1	102	38	5948	0.482823	Bile
D007033	1	102	38	5948	0.482823	Hypothalamic Region, Intermediate
D013701	1	102	38	5948	0.482823	Bone, Temporal
D015726	1	102	38	5948	0.482823	Cell, Giant
D022124	1	102	38	5948	0.482823	Hyperammonemia
D014602	4	102	209	5948	0.484647	Uvea
D009412	3	102	152	5948	0.486468	Cerebellar Mossy Fiber
D001013	1	102	39	5948	0.491749	Aorta, Descending
D002339	1	102	39	5948	0.491749	Arteries, Carotid
D007515	1	102	39	5948	0.491749	Cell, Islet
D009411	2	102	96	5948	0.493298	Ending, Nerve
D050280	3	102	154	5948	0.495217	Arm Bone
D014457	2	102	97	5948	0.498808	Ulna
D006733	1	102	40	5948	0.500523	Horn
D008247	1	102	40	5948	0.500523	Lysosome
D011651	1	102	40	5948	0.500523	Arteries, Pulmonary
D009305	1	102	41	5948	0.509146	Nasopharynges
D006932	2	102	99	5948	0.509713	Bilirubinemia
D012818	4	102	220	5948	0.525248	Signs and Symptoms, Respiratory
D011884	2	102	102	5948	0.525782	Radius
D009490	1	102	43	5948	0.525953	Corpus Cardiacum
D014059	3	102	162	5948	0.529463	Microglossia
D009558	2	102	103	5948	0.53106	Nipple
D002829	1	102	44	5948	0.534141	Choroid
D003051	1	102	44	5948	0.534141	Cochlea
D013378	1	102	44	5948	0.534141	Nigra, Substantia
D020405	1	102	44	5948	0.534141	Corium
D012272	6	102	341	5948	0.53484	Rib
D013687	8	102	460	5948	0.537464	Cerebrum
D005546	5	102	284	5948	0.541593	Forehead
D009915	1	102	45	5948	0.54219	Orbit
D014960	4	102	226	5948	0.54676	Chromosome, X
D005542	2	102	107	5948	0.551777	Forearm
D001341	1	102	47	5948	0.557876	Autonomic Nervous System
D002525	1	102	47	5948	0.557876	Cerebellar Cortex
D012135	1	102	47	5948	0.557876	Breathing Sound
D019902	1	102	47	5948	0.557876	Chondroblast
D006066	4	102	230	5948	0.560826	Gonad
D001921	17	102	1002	5948	0.561263	Brain
D009325	1	102	48	5948	0.565518	Nausea
D002531	3	102	172	5948	0.570433	Cerebellum
D002968	5	102	295	5948	0.576005	Clavicle
D002890	1	102	50	5948	0.580412	Chromosome 20
D008437	1	102	50	5948	0.580412	Maxilla
D010384	1	102	50	5948	0.580412	Bone, Pelvic
D007498	3	102	182	5948	0.609179	Iris
D015672	1	102	55	5948	0.615472	BFU E
D005145	44	102	2623	5948	0.615681	Face
D012886	17	102	1036	5948	0.621016	Calvaria
D000311	1	102	56	5948	0.622127	Adrenal Gland
D005146	1	102	56	5948	0.622127	Asymmetries, Facial
D014621	1	102	57	5948	0.628669	Vagina
D009130	1	102	58	5948	0.635098	Involuntary Muscle
D009399	1	102	60	5948	0.647628	Nephron
D013639	1	102	61	5948	0.653733	Ankle Bones
D023461	1	102	61	5948	0.653733	Cell, Myeloid Progenitor
D006257	50	102	3004	5948	0.656309	Head
D007568	12	102	759	5948	0.664289	Jaw
D014456	1	102	63	5948	0.665629	Ulcer
D004432	1	102	64	5948	0.671424	Cavities, Tympanic
D005123	30	102	1844	5948	0.672708	Eye
D041981	25	102	1547	5948	0.672782	Digestive Tract
D008578	1	102	65	5948	0.67712	Meninges
D006965	2	102	135	5948	0.678631	Hyperplasia
D008046	7	102	458	5948	0.679927	Lip
D010786	1	102	66	5948	0.682718	Photoreceptor
D005385	11	102	711	5948	0.688836	Finger
D000842	2	102	139	5948	0.694183	Ankle
D002879	1	102	69	5948	0.698942	Chromosome 10
D013249	4	102	275	5948	0.701462	Sternum
D001369	1	102	71	5948	0.709299	Axon
D014094	1	102	71	5948	0.709299	Deciduous Teeth
D008636	1	102	72	5948	0.714345	Cerebral Peduncle
D014617	1	102	72	5948	0.714345	Vacuole
D005147	12	102	788	5948	0.715535	Bone, Facial
D014513	1	102	73	5948	0.719303	Ureter
D003248	1	102	74	5948	0.724177	Colonic Inertia
D013737	2	102	149	5948	0.730385	Testes
D002885	1	102	77	5948	0.7383	Chromosome 16
D003967	2	102	154	5948	0.747101	Diarrhea
D003743	1	102	79	5948	0.747315	Cuticle, Enamel
D009475	1	102	79	5948	0.747315	Afferent Neuron
D011984	1	102	80	5948	0.751706	Nerve Ending, Sensory
D002555	1	102	82	5948	0.760264	Cerebrospinal Fluid
D012611	1	102	83	5948	0.764432	Scrotum
D005545	6	102	434	5948	0.764836	Forefoot, Human
D001003	1	102	95	5948	0.809192	Anal Canal
D010413	1	102	95	5948	0.809192	Glans Peni
D012598	2	102	179	5948	0.818009	Scleroses
D005143	3	102	256	5948	0.822342	Eyelid
D019589	1	102	103	5948	0.834241	Component, Tooth
D004373	1	102	104	5948	0.837133	Arteriosus, Ductus
D014070	7	102	548	5948	0.842207	Teeth
D007830	1	102	111	5948	0.856029	Larynx
D014034	5	102	420	5948	0.856606	Toe
D003337	2	102	198	5948	0.85953	Callosum, Corpus
D013284	21	102	1470	5948	0.863171	Masticatory System
D013909	8	102	635	5948	0.866186	Chest
D001011	1	102	116	5948	0.86818	Aorta
D005318	1	102	116	5948	0.86818	Fetal Heart
D005529	2	102	206	5948	0.874297	Bone, Foot
D001133	7	102	575	5948	0.875774	Bones of Upper Extremity
D003817	7	102	579	5948	0.880217	Dentition
D002552	1	102	126	5948	0.889518	Cerebral Ventricle
D005528	14	102	1078	5948	0.905696	Feet
D013933	2	102	235	5948	0.916714	Thumb
D006552	1	102	142	5948	0.916764	Direct Inguinal Hernia
D046449	1	102	144	5948	0.919663	Abdominal Hernia
D009055	17	102	1321	5948	0.934377	Mouth
D010159	6	102	587	5948	0.946035	Incisive Papilla
D050276	2	102	274	5948	0.95304	Bones of Hand
D006547	1	102	226	5948	0.981421	Enterocele

## Sheet: p63 syndromes
OMIM ID	Name
103285	ADULT SYNDROME
106260	ANKYLOBLEPHARON-ECTODERMAL DEFECTS-CLEFT LIP/PALATE
129400	RAPP-HODGKIN SYNDROME; RHS
603543	LIMB-MAMMARY SYNDROME; LMS
604292	ECTRODACTYLY, ECTODERMAL DYSPLASIA, AND CLEFT LIP/PALATE SYNDROME
605289	SPLIT-HAND/FOOT MALFORMATION 4; SHFM4
