# Supplementary material for: Genome-Wide Profiling of p63 DNA–Binding Sites Identifies an Element that Regulates Gene Expression during Limb Development in the 7q21 SHFM1 Locus
Source: PLoS Genet. 2010 Aug 19;6(8):e1001065. doi: 10.1371/journal.pgen.1001065 (PMC2924305; doi:10.1371/journal.pgen.1001065)
Supplement: Table S8 — Primers for expression, ChIP analyses, and for cloning. (0.03 MB XLS) [file pgen.1001065.s016.xls]

## Sheet: Sheet1
Cloning SHFM1-BS1
Primer name	Sequence (5’-3’)
SHFM1_cloning_BS1_FW	ggggacaagtttgtacaaaaaagcaggcttcGCATGCACAAGTAGGAAAGCC
SHFM1_cloning_BS1_RV	ggggaccactttgtacaagaaagctgggtgGGATTACTTTTGGGCTAAC
SHFM1_cloning_BS2_FW	ggggacaagtttgtacaaaaaagcaggcttcGGTCTGGTGAGGATGGGGCATATCC
SHFM1_cloning_BS2_RV	ggggaccactttgtacaagaaagctgggtgCCCTTGCTTTCAAATCCCCAACTGG
SHFM1_cloning_BS3_FW	ggggacaagtttgtacaaaaaagcaggcttcGCCTCATTCCATTTCCCCC
SHFM1_cloning_BS3_RV	ggggaccactttgtacaagaaagctgggtgCACATGCCATGTTCCTTGGGC
mDlx5p_cloning_FW	ATATATATAGATCTccaagtagtcgaggatattgagc
mDlx5p_cloning_RV	ATATATATAAGCTTcggtggctgttcttctactgcg
Site-directed mutagenesis
Primer name	Sequence (5’-3’)
SHFM1_SDM_Motif1_BS1_FW	GCGATTCTGCCCCCAAATTATGTCAGAATATCCTGGCATTTAAG
SHFM1_SDM_Motif1_BS1_RV	CTTAAATGCCAGGATATTCTGACATAATTTGGGGGCAGAATCGC
p63_SDM_K194E_FW	CCG TGC CAT GCC TGT CTA CAA GGA AGC TGA GCA TGT CAC CGA GG
p63_SDM_K194E_RV	CCT CGG TGA CAT GCT CAG CTT CCT TGT AGA CAG GCA TGG CAC GG
p63_SDM_L517F_FW	GCA TTG TCA GTT TCT TAG CAA GGT TTG GCT GCT CAT CAT GCC
p63_SDM_L517F_RV	GGC ATG ATG AGC AGC CAA ACC TTG CTA AGA AAC TGA CAA TGC
Primers for transgenesis
Primer name	Sequence (5’-3’)
BS1_FW	CCACAGGGCCTTGTAAACG
BS1_RV	GATAAAACTCTACCTTGTGGGAGGC
BS2&3_FW	CCAGCCTAAAAATTCACAGTGC
BS2&3_RV	GGTGGAAGCAGCCTGAGG
Primers for 3C
Primer name	Sequence (5’-3’)
BS1	AAGCCACATTGTTAAACACC
C1	CCCTACAAGACCTCAAAGG
DLX6	ATCAGCAACCAAGTCTCAAC
C2	AAAGGGTTGTCCTTAGGC
DLX5	TTCATTCCTGAATACCTTGC
C3	CATGCAAGCCATCTTACC
ChIP qPCR
Primer name	Sequence (5’-3’)
p21 promoter Fw	GTGGCTCTGATTGGCTTTCTG
p21 promoter Rv	CTGAAAACAGGCAGCCCAAG
BPAG1_ChIP_F	tcctggacatctgtgaggca
BPAG1_ChIP_R	ccaattgcaaccacctaaaaaac
TFGBI_F	GGTCAGGTTGCCTAAAAAGC
TFGBI_R	AACCAGCCCTGAAAAATGTC
ChIP_IRF6_BS3_p229_FW	ACCGGCAGCATTTCTAGTTC
ChIP_IRF6_BS3_p229_RV	ACTGGGCTGAGATGAGCTTC
IRF6_ BS2 _P58_F	TTTCTCACATTCCCACATGC
IRF6_ BS2 _P58_R	CCAACCTGACAGACTCCTACC
DCN/LUM	GAGAATAACAAGGACGGTGTTG
DCN/LUM	ACAAGGAAAGGCACAGAAGC
ChIP_INPP4B_BS3_p49_FW	TTTCCACTGACCACATTTGC
ChIP_INPP4B_BS3_p49_RV	AGGTTTCTGAGCCATGTGTG
myoglobin ex2_FW	aagtttgacaagttcaagcacctg
myoglobin ex2_RV	tggcaccatgcttctttaagtc
ChIP_ctr_chr11_F	TTGCATATAAAGGAAACTGAAATGCT
ChIP_ctr_chr11_R	TTACTGCCATGGGTCCGTATC
ChIP_CDK6_BS1_p286_FW	TGGACCTTGCCTTCTTTCTC
ChIP_CDK6_BS1_p286_RV	ACACAGCAGGGTGTACATGG
ChIP_IRF6_BS3_p229_FW	ACCGGCAGCATTTCTAGTTC
ChIP_IRF6_BS3_p229_RV	ACTGGGCTGAGATGAGCTTC
ChIP_FABP7_BS2_p108_FW	GCTGGCTTAGCTGGTTTATTG
ChIP_FABP7_BS2_p108_RV	CCTAGGGGCTTACCTGTCTG
ChIP_ID1_BS1_p93_FW	TCTTGCAAAACCTCGTTCC
ChIP_ID1_BS1_p93_RV	GCCACTGTCCTCCCTTTAAC
ChIP_PCDH21_BS2_p87_FW	TACAGGACTTGGCATCAAGC
ChIP_PCDH21_BS2_p87_RV	ACAGCAGGACATGTTTACGG
ChIP_MAP6_BS1_p78_FW	AGTAGCGCATTTCCCTTCAG
ChIP_MAP6_BS1_p78_RV	AGGAGCCTTCTTGGCCTTAG
ChIP_IKIP_BS1_p53_FW	GACTTCTTCCGGCTCTTCAC
ChIP_IKIP_BS1_p53_RV	CTTGTCGTCCTAGGGTCTCC
ChIP_INPP4B_BS3_p46_FW	TTTCCACTGACCACATTTGC
ChIP_INPP4B_BS3_p46_RV	AGGTTTCTGAGCCATGTGTG
ChIP_FEZ1_BS2_p42_FW	TTGCATTGCCATAGTGACG
ChIP_FEZ1_BS2_p42_RV	CCTTGTGGGCAAAATATGG
ChIP_UBE4B_BS2_p24_FW	AAATCAAGCTTTGCTGTTGC
ChIP_UBE4B_BS2_p24_RV	AGAGTTTGCCAATCCAGGTC
ChIP_INPP4B_BS2_p22_FW	AGGGACCAGGAAAATCATTG
ChIP_INPP4B_BS2_p22_RV	AAAGCCAAACCCTAGTGACC
ChIP_Lamb1_BS4_p17_FW	CAAGATGGAACATGCAGAGG
ChIP_Lamb1_BS4_p17_RV	CCTCTGACGGAAGAGAGGAG
ChIP_BMP6_BS4_p16_FW	TGAGTTTTATGCCCTTGGTG
ChIP_BMP6_BS4_p16_FW	AGAACTGCCTGGGCTATGTC
ChIP_BMP6_BS5_p15_FW	TCAAATGCATCCCATTCTTC
ChIP_BMP6_BS5_p15_RV	GGCTTGCTATACTTGGTCTGC
ChIP_ETV5_BS2_p15_FW	TTTTCAGCTGGTCTTTCAGG
ChIP_ETV5_BS2_p15_RV	AGTGATTTCCTCCCCACAAG
ChIP_MAP6_BS2_p12_FW	AACGGATGCATTTTATGGTG
ChIP_MAP6_BS2_p12_RV	GGGGCTGCTATTGCTTTTAG
ChIP_Lamb1_BS3_p11_FW	TGTTGTGGCAAGCTTACTTTG
ChIP_Lamb1_BS3_p11_RV	CTTCCCCCTCCCTAACAAC
QPCR SHFM1 patients
Primer name	Sequence (5’-3’)
QPCR_SHFM1_BS1_F1	CAAGCAATGCTGTGTCAATG
QPCR_SHFM1_BS1_R1	GAACCTAGGTGGTGGCTTTC
QPCR_SHFM1_BS1_F2	AACAGAAACTCCCCATGTCC
QPCR_SHFM1_BS1_R2	CAACCTGGCCACACTATCC
QPCR_SHFM1_intron_F1	TGTGCGAGGCTGTTTTATTC
QPCR_SHFM1_intron_R1	TGTGGCTAGCACAGCTAAGG
QPCR_p56_SHFM/DLX6_F1	CACTGGAGGCAATTTTTGAC
QPCR_p56_SHFM/DLX6_R1	CCTCACACTGGTTGTGGAAC
CFTR_Fqpcr	gggtcttgataaatggcttcc
CFTR_Rqpcr	tctggcttgcaaaacacaag
